# Supplementary material for: Oceanographic Fronts Shape Phaeocystis Assemblages: A High-Resolution 18S rRNA Gene Survey From the Ice-Edge to the Equator of the South Pacific
Source: Front Microbiol. 2020 Aug 6;11:1847. doi: 10.3389/fmicb.2020.01847 (PMC7424020; doi:10.3389/fmicb.2020.01847)
Supplement: Supplementary file 1 [file Data_Sheet_1.zip]

Archive with 5 entries (4 files):
- 560928_Sow_AuthorsProof_SuppMat_28072020/
- 560928_Sow_AuthorsProof_SuppMat_28072020/Supp_Materials_Phaeocystis_Survey_Frontiers_AllOthers_AuthorProof_28072020.pdf
- 560928_Sow_AuthorsProof_SuppMat_28072020/SupplementaryTableS1_Revision1_02Jul2020.xlsx
- 560928_Sow_AuthorsProof_SuppMat_28072020/SupplementaryTableS6_Apr2020.xlsx
- 560928_Sow_AuthorsProof_SuppMat_28072020/SupplementaryTableS2_Revision1_02Jul2020.xlsx
