# Supplementary material for: Oceanographic Fronts Shape Phaeocystis Assemblages: A High-Resolution 18S rRNA Gene Survey From the Ice-Edge to the Equator of the South Pacific
Source: Front Microbiol. 2020 Aug 6;11:1847. doi: 10.3389/fmicb.2020.01847 (PMC7424020; doi:10.3389/fmicb.2020.01847)
Supplement: Supplementary file 1 [file Data_Sheet_1.zip › 560928_Sow_AuthorsProof_SuppMat_28072020/SupplementaryTableS1_Revision1_02Jul2020.xlsx]

## Sheet: SupplementaryTable1
Supplementary Table S1: List of samples, sampling information and contextual data for all samples. NA - measurement not available/sampled; * - bad measurement/below detection limit.
Sample ID	BPA ID	NCBI Accession Number	NCBI Bioproject Number	Date sampled (YYYY-MM-DD) (UTC)	Time sampled (hhmm) (UTC)	Latitude (decimal degrees)	Longitude (decimal degrees)	Depth (m; approx. from CTD pressure in dbar)	Geographical location (country:subregion)	Sample Site	Temperature (ITS-90, °C)	Salinity (PSS-78)	Oxygen (μmol L-1)	Silicate (μmol L-1)	Nitrate/Nitrite, NOx (μmol L-1)	Nitrite (μmol L-1)	Phosphate (μmol L-1)	Adjusted Chlorophyll a (μg L-1)	No. of Phaeocystis sequence reads	Transmittance (%)
P15S.0236	34369	SAMN08952869	PRJNA385736	2016-05-04	1146	-66.33	-170	5.8	Pacific Ocean: Southern Ocean	GO-SHIP P15S	-1.504	34.09	345.6	63.77	28.4	0.22	1.98	0.5	666	98.17
P15S.0235	34549	SAMN08952695	PRJNA385736	2016-05-04	1146	-66.33	-170.01	20	Pacific Ocean: Southern Ocean	GO-SHIP P15S	-1.503	34.08	345.4	63.74	28.4	0.22	1.98	0.679	571	98.17
P15S.0234	34548	SAMN08952694	PRJNA385736	2016-05-04	1146	-66.33	-170.01	40	Pacific Ocean: Southern Ocean	GO-SHIP P15S	-1.491	34.09	345.8	63.75	28.37	0.22	1.98	0.678	925	98.17
P15S.0231	34500	SAMN08953000	PRJNA385736	2016-05-04	1146	-66.33	-170	115.8	Pacific Ocean: Southern Ocean	GO-SHIP P15S	-1.369	34.31	278.7	72.56	30.83	0.11	2.14	0.415	329	98.17
P15S.0335	34370	SAMN08952870	PRJNA385736	2016-05-05	0601	-65.66	-170.03	20	Pacific Ocean: Southern Ocean	GO-SHIP P15S	-1.3	34.07	344	63.33	28.03	0.23	1.97	0.307	1595	98.36
P15S.0334	34555	SAMN08952701	PRJNA385736	2016-05-05	0601	-65.66	-170.03	25	Pacific Ocean: Southern Ocean	GO-SHIP P15S	-1.299	34.07	344.1	63.32	28	0.23	1.98	0.52	1641	98.36
P15S.0332	34554	SAMN08952700	PRJNA385736	2016-05-05	0601	-65.66	-170.03	75	Pacific Ocean: Southern Ocean	GO-SHIP P15S	-1.256	34.07	343.6	62.95	27.94	0.23	1.97	0.524	1361	98.36
P15S.0330	34501	SAMN08953001	PRJNA385736	2016-05-05	0601	-65.66	-170.03	125.3	Pacific Ocean: Southern Ocean	GO-SHIP P15S	0.11	34.49	229.2	81.92	32.31	0.04	2.26	0.112	178	98.36
P15S.0436	34371	SAMN08952871	PRJNA385736	2016-05-05	1612	-65	-169.99	36.7	Pacific Ocean: Southern Ocean	GO-SHIP P15S	-0.357	34.09	335.1	55.48	28.18	0.28	2.02	0.386	2456	NA
P15S.0434	36921	SAMN08219616	PRJNA385736	2016-05-05	1612	-65	-170.01	60.9	Pacific Ocean: Southern Ocean	GO-SHIP P15S	-0.352	34.09	335.2	55.38	28.16	0.28	2.01	0.364	2481	NA
P15S.0433	36920	SAMN08219615	PRJNA385736	2016-05-05	1612	-65	-170.01	86.1	Pacific Ocean: Southern Ocean	GO-SHIP P15S	-0.342	34.1	332.2	56.82	28.19	0.27	2.01	0.343	2460	NA
P15S.0431	34502	SAMN08953002	PRJNA385736	2016-05-05	1612	-65	-169.99	139.4	Pacific Ocean: Southern Ocean	GO-SHIP P15S	0.94	34.51	214.1	78.46	33.43	0.02	2.34	0.03	55	NA
P15S.0535	34372	SAMN08952872	PRJNA385736	2016-05-06	0044	-64.5	-169.99	16.1	Pacific Ocean: Southern Ocean	GO-SHIP P15S	-0.15	34.07	334.4	52.71	28.22	0.28	1.99	0.412	2376	NA
P15S.0534	36927	SAMN08219622	PRJNA385736	2016-05-05	0044	-64.5	-170	40.9	Pacific Ocean: Southern Ocean	GO-SHIP P15S	-0.144	34.07	334.5	52.54	28.23	0.28	1.99	0.359	2544	NA
P15S.0533	36926	SAMN08219621	PRJNA385736	2016-05-05	0044	-64.5	-170	66.4	Pacific Ocean: Southern Ocean	GO-SHIP P15S	-0.143	34.07	334.4	52.69	28.18	0.28	1.99	0.442	2534	NA
P15S.0531	34503	SAMN08953003	PRJNA385736	2016-05-06	0044	-64.5	-169.99	116.2	Pacific Ocean: Southern Ocean	GO-SHIP P15S	-0.109	34.14	315	57.63	29.34	0.24	2.07	0.308	1583	NA
P15S.0636	34373	SAMN08952873	PRJNA385736	2016-05-06	0729	-63.99	-170.06	5.9	Pacific Ocean: Southern Ocean	GO-SHIP P15S	0.106	34.09	327.2	51.23	28.92	0.27	2.05	0.537	1824	97.46
P15S.0634	36933	SAMN08219628	PRJNA385736	2016-05-06	0729	-63.99	-170.05	25.6	Pacific Ocean: Southern Ocean	GO-SHIP P15S	0.115	34.09	327.1	51.27	29.11	0.27	2.05	0.453	2529	97.46
P15S.0633	36932	SAMN08219627	PRJNA385736	2016-05-06	0729	-63.99	-170.05	49.4	Pacific Ocean: Southern Ocean	GO-SHIP P15S	0.118	34.09	326.6	51.3	29.17	0.27	2.05	0.405	2643	97.46
P15S.0630	34504	SAMN08953004	PRJNA385736	2016-05-06	0729	-63.99	-170.06	98.1	Pacific Ocean: Southern Ocean	GO-SHIP P15S	0.271	34.16	304.1	55.03	30.41	0.2	2.14	0.326	2505	97.46
P15S.0836	34374	SAMN08952874	PRJNA385736	2016-05-08	0316	-63	-170.04	4.2	Pacific Ocean: Southern Ocean	GO-SHIP P15S	0.401	34.08	327.4	46.55	29.58	0.28	2.07	0.744	1662	88.66
P15S.0835	36939	SAMN08219634	PRJNA385736	2016-05-08	0316	-63	-170.03	34.7	Pacific Ocean: Southern Ocean	GO-SHIP P15S	0.403	34.08	327.3	46.46	29.57	0.28	2.06	0.145	1966	88.66
P15S.0834	36938	SAMN08219633	PRJNA385736	2016-05-08	0316	-63	-170.03	61.1	Pacific Ocean: Southern Ocean	GO-SHIP P15S	0.405	34.08	327.4	46.42	29.53	0.28	2.06	0.12	2179	88.66
P15S.0832	34505	SAMN08953005	PRJNA385736	2016-05-08	0316	-63	-170.04	111.9	Pacific Ocean: Southern Ocean	GO-SHIP P15S	0.429	34.08	326.1	46.42	29.65	0.28	2.07	0.129	2338	88.66
P15S.0936	34375	SAMN08952875	PRJNA385736	2016-05-08	0911	-62.5	-170	5	Pacific Ocean: Southern Ocean	GO-SHIP P15S	0.694	34.06	327.1	42.52	29.43	0.3	2.07	0.428	2558	98.58
P15S.0935	36945	SAMN08219640	PRJNA385736	2016-05-08	0911	-62.5	-169.99	19.2	Pacific Ocean: Southern Ocean	GO-SHIP P15S	0.685	34.06	326.4	42.59	29.44	0.3	2.07	0.174	1925	98.58
P15S.0933	36944	SAMN08219639	PRJNA385736	2016-05-08	0911	-62.5	-169.99	64.7	Pacific Ocean: Southern Ocean	GO-SHIP P15S	0.702	34.06	325.7	42.69	29.47	0.29	2.08	0.092	1778	98.58
P15S.0930	34506	SAMN08953006	PRJNA385736	2016-05-08	0911	-62.5	-170	139.4	Pacific Ocean: Southern Ocean	GO-SHIP P15S	1.533	34.31	234.8	57.66	34.29	0.02	2.37	0.093	63	98.58
P15S.1136	34376	SAMN08952876	PRJNA385736	2016-05-08	1819	-62	-170	5.5	Pacific Ocean: Southern Ocean	GO-SHIP P15S	0.878	34.07	320.8	42.57	29.83	0.26	2.09	0.258	2093	98.84
P15S.1135	36951	SAMN08219646	PRJNA385736	2016-05-08	1819	-62	-170	24.4	Pacific Ocean: Southern Ocean	GO-SHIP P15S	0.892	34.06	320.7	42.62	29.85	0.25	2.07	0.11	1977	98.84
P15S.1133	36950	SAMN08219645	PRJNA385736	2016-05-08	1819	-62	-170	75	Pacific Ocean: Southern Ocean	GO-SHIP P15S	0.699	34.09	322.8	45.26	29.78	0.27	2.07	0.124	1969	98.84
P15S.1131	34507	SAMN08953007	PRJNA385736	2016-05-08	1819	-62	-170	126.3	Pacific Ocean: Southern Ocean	GO-SHIP P15S	0.694	34.09	322	45.56	29.83	0.26	2.07	0.225	2454	98.84
P15S.1236	34377	SAMN08952877	PRJNA385736	2016-05-09	0050	-61.49	-169.99	8.1	Pacific Ocean: Southern Ocean	GO-SHIP P15S	1.441	34.04	320	31.69	29.38	0.26	2.05	0.21	1862	99.11
P15S.1235	36957	SAMN08219652	PRJNA385736	2016-05-08	0050	-61.49	-170	33.7	Pacific Ocean: Southern Ocean	GO-SHIP P15S	1.44	34.04	320.1	31.66	29.32	0.27	2.05	0.147	1480	99.11
P15S.1234	36956	SAMN08219651	PRJNA385736	2016-05-08	0050	-61.49	-170	58.9	Pacific Ocean: Southern Ocean	GO-SHIP P15S	1.444	34.03	320	31.62	29.32	0.26	2.05	0.196	1424	99.11
P15S.1231	34508	SAMN08953008	PRJNA385736	2016-05-09	0050	-61.49	-169.99	136.3	Pacific Ocean: Southern Ocean	GO-SHIP P15S	1.453	34.05	318.9	32.05	29.32	0.26	2.05	0.293	2512	99.11
P15S.1336	34378	SAMN08952878	PRJNA385736	2016-05-09	2033	-61.01	-170	6	Pacific Ocean: Southern Ocean	GO-SHIP P15S	1.531	34	322.4	27.19	28.82	0.28	2.03	0.19	3010	NA
P15S.1335	36963	SAMN08219658	PRJNA385736	2016-05-09	2033	-61	-170.01	20.4	Pacific Ocean: Southern Ocean	GO-SHIP P15S	1.533	33.99	322.3	27.21	28.81	0.28	2.03	0.221	1108	NA
P15S.1333	36962	SAMN08219657	PRJNA385736	2016-05-09	2033	-61	-170.01	65.9	Pacific Ocean: Southern Ocean	GO-SHIP P15S	1.54	34	321.9	27.44	28.87	0.28	2.03	0.376	1601	NA
P15S.1331	34509	SAMN08953009	PRJNA385736	2016-05-09	2033	-61.01	-170	134.9	Pacific Ocean: Southern Ocean	GO-SHIP P15S	1.534	34.02	320.4	28.6	29.12	0.27	2.05	0.126	2406	NA
P15S.1536	34379	SAMN08952879	PRJNA385736	2016-05-11	1525	-60	-170.02	13.6	Pacific Ocean: Southern Ocean	GO-SHIP P15S	2.255	33.92	320.2	15.77	27.09	0.27	1.9	0.079	2233	98.82
P15S.1535	34648	SAMN08952794	PRJNA385736	2016-05-11	1525	-60	-170	35	Pacific Ocean: Southern Ocean	GO-SHIP P15S	2.258	33.92	320.2	15.78	27.11	0.27	1.89	0.224	1547	98.82
P15S.1534	34560	SAMN08952706	PRJNA385736	2016-05-11	1525	-60	-170	60	Pacific Ocean: Southern Ocean	GO-SHIP P15S	2.263	33.92	320.1	15.82	27.14	0.27	1.9	0.154	1911	98.82
P15S.1531	34510	SAMN08953010	PRJNA385736	2016-05-11	1525	-60	-170.02	132.6	Pacific Ocean: Southern Ocean	GO-SHIP P15S	2.214	33.93	319.1	17.03	27.37	0.25	1.91	0.111	2633	98.82
P15S.1736	34380	SAMN08952880	PRJNA385736	2016-05-12	0058	-59	-170	6.1	Pacific Ocean: Southern Ocean	GO-SHIP P15S	2.519	33.89	320.1	13.23	26.37	0.32	1.84	1.261	869	98.77
P15S.1734	34654	SAMN08952800	PRJNA385736	2016-05-12	0058	-58.99	-170	40	Pacific Ocean: Southern Ocean	GO-SHIP P15S	2.515	33.9	320	13.29	26.35	0.32	1.85	0.191	738	NA
P15S.1733	34653	SAMN08952799	PRJNA385736	2016-05-12	0058	-58.99	-170	65	Pacific Ocean: Southern Ocean	GO-SHIP P15S	2.513	33.9	319.6	13.3	26.39	0.32	1.85	0.343	818	NA
P15S.1731	34511	SAMN08953011	PRJNA385736	2016-05-12	0058	-59	-170	135.6	Pacific Ocean: Southern Ocean	GO-SHIP P15S	2.496	33.9	319.9	13.52	26.41	0.32	1.85	0.194	1718	NA
P15S.1936	34381	SAMN08952881	PRJNA385736	2016-05-13	1603	-58	-170.01	14.3	Pacific Ocean: Southern Ocean	GO-SHIP P15S	3.14	33.89	315.2	9.9	25.3	0.26	1.77	0.273	1517	NA
P15S.1934	36969	SAMN08219664	PRJNA385736	2016-05-13	1603	-58	-170.01	48.5	Pacific Ocean: Southern Ocean	GO-SHIP P15S	3.14	33.89	315.2	9.9	25.3	0.26	1.77	0.298	2081	NA
P15S.1933	36968	SAMN08219663	PRJNA385736	2016-05-13	1603	-58	-170.01	74.9	Pacific Ocean: Southern Ocean	GO-SHIP P15S	3.128	33.9	315.3	9.93	25.32	0.26	1.77	0.26	1255	NA
P15S.1931	34512	SAMN08953012	PRJNA385736	2016-05-13	1603	-58	-170.01	148.4	Pacific Ocean: Southern Ocean	GO-SHIP P15S	3.117	33.9	315.1	10.02	25.32	0.26	1.77	0.175	1831	NA
P15S.2036	34382	SAMN08952882	PRJNA385736	2016-05-13	2312	-57.51	-170.01	14.2	Pacific Ocean: Southern Ocean	GO-SHIP P15S	3.64	33.91	312.4	8.04	24.44	0.24	1.72	NA	1827	NA
P15S.2035	36975	SAMN08219670	PRJNA385736	2016-05-13	2312	-57.5	-170.01	35	Pacific Ocean: Southern Ocean	GO-SHIP P15S	3.642	33.91	312.5	8.02	24.43	0.24	1.72	NA	1452	NA
P15S.2034	36974	SAMN08219669	PRJNA385736	2016-05-13	2312	-57.5	-170.01	60.5	Pacific Ocean: Southern Ocean	GO-SHIP P15S	3.645	33.91	312.5	8	24.44	0.24	1.72	NA	1652	NA
P15S.2032	34513	SAMN08953013	PRJNA385736	2016-05-13	2312	-57.51	-170.01	112.5	Pacific Ocean: Southern Ocean	GO-SHIP P15S	3.614	33.91	312.8	8.21	24.54	0.24	1.73	NA	1612	NA
P15S.2136	34383	SAMN08952883	PRJNA385736	2016-05-14	0632	-57.01	-170	5.8	Pacific Ocean: Southern Ocean	GO-SHIP P15S	3.919	33.91	311.5	6.74	23.79	0.25	1.66	0.268	1389	98.67
P15S.2134	36981	SAMN08219676	PRJNA385736	2016-05-14	0632	-57.01	-170	40.9	Pacific Ocean: Southern Ocean	GO-SHIP P15S	3.943	33.92	311	6.7	23.78	0.24	1.66	0.245	1529	98.67
P15S.2132	36980	SAMN08219675	PRJNA385736	2016-05-14	0632	-57.01	-170	90.4	Pacific Ocean: Southern Ocean	GO-SHIP P15S	3.783	33.91	311.5	7.47	24.17	0.23	1.68	0.357	2197	98.67
P15S.2129	34514	SAMN08953014	PRJNA385736	2016-05-14	0632	-57.01	-170	235.3	Pacific Ocean: Southern Ocean	GO-SHIP P15S	3.266	34.06	281.9	17.93	27.71	0.01	1.88	0.064	47	98.67
P15S.2236	34384	SAMN08952884	PRJNA385736	2016-05-14	1352	-56.49	-170.01	11.5	Pacific Ocean: Southern Ocean	GO-SHIP P15S	3.956	33.92	310.7	6.94	23.84	0.23	1.67	0.24	1828	98.7
P15S.2234	36987	SAMN08218784	PRJNA385736	2016-05-13	1352	-56.5	-170.01	50.3	Pacific Ocean: Southern Ocean	GO-SHIP P15S	3.961	33.92	310.6	6.95	23.8	0.23	1.67	0.414	1894	98.7
P15S.2232	36986	SAMN08218783	PRJNA385736	2016-05-13	1352	-56.5	-170.01	101.1	Pacific Ocean: Southern Ocean	GO-SHIP P15S	3.954	33.92	310.5	6.96	23.82	0.23	1.67	0.296	1439	98.7
P15S.2230	34515	SAMN08953015	PRJNA385736	2016-05-14	1352	-56.49	-170.01	199.8	Pacific Ocean: Southern Ocean	GO-SHIP P15S	3.605	34.03	290.4	13.84	26.42	0.02	1.81	0.157	245	98.7
P15S.2336	34385	SAMN08952885	PRJNA385736	2016-05-14	0156	-55.99	-170.02	7	Pacific Ocean: Southern Ocean	GO-SHIP P15S	4.042	33.91	311	6.36	23.52	0.24	1.67	0.351	1160	NA
P15S.2335	36993	SAMN08218790	PRJNA385736	2016-05-14	0156	-56	-170	35	Pacific Ocean: Southern Ocean	GO-SHIP P15S	4.036	33.92	310.9	6.38	23.54	0.24	1.68	0.5	1423	NA
P15S.2333	36992	SAMN08218789	PRJNA385736	2016-05-14	0156	-56	-170	85.1	Pacific Ocean: Southern Ocean	GO-SHIP P15S	3.971	33.92	310.9	6.84	23.74	0.23	1.69	0.516	1119	NA
P15S.2331	34516	SAMN08953016	PRJNA385736	2016-05-14	0156	-55.99	-170.02	164.4	Pacific Ocean: Southern Ocean	GO-SHIP P15S	3.874	33.93	310.5	7.6	24.05	0.22	1.71	0.124	1191	NA
P15S.2436	34386	SAMN08952886	PRJNA385736	2016-05-15	0821	-55.5	-169.99	5.7	Pacific Ocean: Southern Ocean	GO-SHIP P15S	4.234	33.92	310.3	6.47	23.45	0.25	1.67	0.356	1051	98.83
P15S.2434	36999	SAMN08218796	PRJNA385736	2016-05-15	0821	-55.51	-170	39.4	Pacific Ocean: Southern Ocean	GO-SHIP P15S	4.253	33.92	309.9	6.42	23.39	0.25	1.67	0.397	1196	98.83
P15S.2433	36998	SAMN08218795	PRJNA385736	2016-05-15	0821	-55.51	-170	64.6	Pacific Ocean: Southern Ocean	GO-SHIP P15S	4.248	33.92	309.3	6.45	23.4	0.25	1.67	0.409	1651	98.83
P15S.2431	34517	SAMN08953017	PRJNA385736	2016-05-15	0821	-55.5	-169.99	134.9	Pacific Ocean: Southern Ocean	GO-SHIP P15S	4.163	33.93	309.7	6.89	23.6	0.24	1.68	0.418	1102	98.83
P15S.2536	34387	SAMN08952887	PRJNA385736	2016-05-15	1504	-55	-169.99	11.8	Pacific Ocean: Southern Ocean	GO-SHIP P15S	4.496	33.94	310.8	6.3	23.02	0.22	1.63	0.587	2769	98.8
P15S.2535	37005	SAMN08218802	PRJNA385736	2016-05-15	1504	-55	-170	25	Pacific Ocean: Southern Ocean	GO-SHIP P15S	4.514	33.95	306.2	6.3	22.99	0.23	1.63	0.455	1495	98.8
P15S.2533	37004	SAMN08218801	PRJNA385736	2016-05-15	1504	-55	-170	75.2	Pacific Ocean: Southern Ocean	GO-SHIP P15S	4.523	33.96	305.7	6.32	22.98	0.23	1.63	0.531	2339	98.8
P15S.2530	34518	SAMN08953018	PRJNA385736	2016-05-15	1504	-55	-169.99	199.6	Pacific Ocean: Southern Ocean	GO-SHIP P15S	4.293	34.07	287.8	12.19	25.08	0.01	1.74	0.312	59	98.8
P15S.2636	34388	SAMN08952888	PRJNA385736	2016-05-15	2357	-54.5	-170	8.8	Pacific Ocean: Southern Ocean	GO-SHIP P15S	6.061	34.13	295.8	4.95	19.83	0.25	1.41	0.463	1198	98.87
P15S.2635	37011	SAMN08218808	PRJNA385736	2016-05-15	2357	-54.5	-170	36.3	Pacific Ocean: Southern Ocean	GO-SHIP P15S	6.055	34.13	295.7	4.93	19.85	0.24	1.42	0.517	1407	98.87
P15S.2634	37010	SAMN08218807	PRJNA385736	2016-05-15	2357	-54.5	-170	60.3	Pacific Ocean: Southern Ocean	GO-SHIP P15S	6.06	34.13	295.7	4.92	19.84	0.24	1.42	0.517	1491	98.87
P15S.2632	34519	SAMN08953019	PRJNA385736	2016-05-15	2357	-54.5	-170	116.8	Pacific Ocean: Southern Ocean	GO-SHIP P15S	5.997	34.12	296	4.93	20.02	0.24	1.43	0.419	1365	98.87
P15S.2736	34389	SAMN08952889	PRJNA385736	2016-05-16	0658	-53.99	-169.95	6.2	Pacific Ocean: Southern Ocean	GO-SHIP P15S	6.846	34.18	292	4.2	18.35	0.26	1.32	0.803	1287	98.31
P15S.2733	34660	SAMN08952806	PRJNA385736	2016-05-16	0658	-53.99	-169.96	65	Pacific Ocean: Southern Ocean	GO-SHIP P15S	6.851	34.18	291.7	4.21	18.36	0.26	1.32	0.263	1326	98.31
P15S.2730	34659	SAMN08952805	PRJNA385736	2016-05-16	0658	-53.99	-169.96	185	Pacific Ocean: Southern Ocean	GO-SHIP P15S	6.071	34.2	281	7.6	21.75	0.05	1.5	0.108	135	98.31
P15S.2729	34520	SAMN08953020	PRJNA385736	2016-05-16	0658	-53.99	-169.95	234.9	Pacific Ocean: Southern Ocean	GO-SHIP P15S	5.619	34.19	279.1	8.78	22.59	0.01	1.55	0.038	22	98.31
P15S.2836	34390	SAMN08952890	PRJNA385736	2016-05-16	1349	-53.5	-169.99	9.2	Pacific Ocean: Southern Ocean	GO-SHIP P15S	7.033	34.18	290.1	3.94	18.03	0.27	1.31	0.569	1567	98.25
P15S.2834	34666	SAMN08952812	PRJNA385736	2016-05-16	1349	-53.5	-169.99	48.7	Pacific Ocean: Southern Ocean	GO-SHIP P15S	7.036	34.18	290.1	3.9	18.04	0.27	1.31	0.306	1409	98.25
P15S.2832	34665	SAMN08952811	PRJNA385736	2016-05-16	1349	-53.5	-169.99	99.6	Pacific Ocean: Southern Ocean	GO-SHIP P15S	7.041	34.18	290.2	3.9	18.02	0.27	1.31	0.446	1414	98.25
P15S.2830	34521	SAMN08953021	PRJNA385736	2016-05-16	1349	-53.5	-169.99	200.1	Pacific Ocean: Southern Ocean	GO-SHIP P15S	6.732	34.31	274.7	6.46	20.14	0.01	1.41	0.054	10	98.25
P15S.2936	34391	SAMN08952891	PRJNA385736	2016-05-16	2118	-53	-170.01	12.3	Pacific Ocean: Southern Ocean	GO-SHIP P15S	7.114	34.18	290.2	3.87	17.91	0.28	1.29	0.916	1586	98.41
P15S.2935	37017	SAMN08218814	PRJNA385736	2016-05-16	2118	-53	-170.01	35.9	Pacific Ocean: Southern Ocean	GO-SHIP P15S	7.102	34.18	290.3	3.87	17.9	0.28	1.29	0.428	2124	98.41
P15S.2934	37016	SAMN08218813	PRJNA385736	2016-05-16	2118	-53	-170.01	61	Pacific Ocean: Southern Ocean	GO-SHIP P15S	7.103	34.18	290.1	3.9	17.9	0.28	1.29	0.391	2156	98.41
P15S.2931	34522	SAMN08953022	PRJNA385736	2016-05-16	2118	-53	-170.01	165.6	Pacific Ocean: Southern Ocean	GO-SHIP P15S	7.009	34.21	286.4	4.38	18.61	0.23	1.32	0.185	1102	98.41
P15S.3034	37023	SAMN08218820	PRJNA385736	2016-05-17	0429	-52.5	-170	41.1	Pacific Ocean: Southern Ocean	GO-SHIP P15S	7.338	34.21	288.9	3.6	17.37	0.26	1.25	0.253	1590	NA
P15S.3033	37022	SAMN08218819	PRJNA385736	2016-05-17	0429	-52.5	-170	65	Pacific Ocean: Southern Ocean	GO-SHIP P15S	7.049	34.19	290.4	3.94	18.03	0.25	1.29	0.173	1700	NA
P15S.3030	34523	SAMN08953023	PRJNA385736	2016-05-17	0429	-52.5	-170	184.6	Pacific Ocean: Southern Ocean	GO-SHIP P15S	7.024	34.34	272.5	6.17	19.81	0.01	1.37	0.016	19	NA
P15S.3136	34393	SAMN08952893	PRJNA385736	2016-05-17	1147	-52	-170.07	5.2	Pacific Ocean: Southern Ocean	GO-SHIP P15S	8.046	34.27	283.5	2.77	15.12	0.27	1.13	0.338	4	NA
P15S.3134	37029	SAMN08218826	PRJNA385736	2016-05-17	1147	-52	-170.08	49.2	Pacific Ocean: Southern Ocean	GO-SHIP P15S	8.048	34.28	282.9	2.77	15.19	0.28	1.13	0.302	2106	NA
P15S.3132	37028	SAMN08218825	PRJNA385736	2016-05-17	1147	-52	-170.08	99.7	Pacific Ocean: Southern Ocean	GO-SHIP P15S	7.993	34.28	283.3	2.85	15.39	0.28	1.14	0.249	1195	NA
P15S.3130	34524	SAMN08952670	PRJNA385736	2016-05-17	1147	-52	-170.07	199.7	Pacific Ocean: Southern Ocean	GO-SHIP P15S	7.597	34.4	264.2	5.23	18.81	0.01	1.31	0.034	1488	NA
P15S.3236	34394	SAMN08952894	PRJNA385736	2016-05-17	1838	-51.49	-170.01	22.7	Pacific Ocean: Southern Ocean	GO-SHIP P15S	8.522	34.34	280.3	2.53	13.78	0.25	1.04	0.193	1039	NA
P15S.3235	37035	SAMN08218832	PRJNA385736	2016-05-17	1838	-51.49	-170.02	34.5	Pacific Ocean: Southern Ocean	GO-SHIP P15S	8.528	34.34	280.1	2.54	13.76	0.25	1.03	0.18	957	NA
P15S.3234	37034	SAMN08218831	PRJNA385736	2016-05-17	1838	-51.49	-170.02	62.4	Pacific Ocean: Southern Ocean	GO-SHIP P15S	8.559	34.35	279.9	2.51	13.73	0.25	1.03	0.365	980	NA
P15S.3232	34525	SAMN08952671	PRJNA385736	2016-05-17	1838	-51.49	-170.01	114.5	Pacific Ocean: Southern Ocean	GO-SHIP P15S	8.329	34.32	280.1	2.84	14.94	0.26	1.1	0.239	1114	NA
P15S.3336	34395	SAMN08952895	PRJNA385736	2016-05-17	0143	-51	-170.02	10.7	Pacific Ocean: Southern Ocean	GO-SHIP P15S	7.921	34.27	284.8	2.79	15.47	0.26	1.14	0.914	1257	98.31
P15S.3334	37041	SAMN08218838	PRJNA385736	2016-05-17	0143	-51	-170.01	39.4	Pacific Ocean: Southern Ocean	GO-SHIP P15S	7.939	34.28	284.6	2.74	15.5	0.26	1.14	0.423	1598	98.31
P15S.3333	37040	SAMN08218837	PRJNA385736	2016-05-17	0143	-51	-170.01	62.8	Pacific Ocean: Southern Ocean	GO-SHIP P15S	7.944	34.28	284.7	2.74	15.5	0.26	1.14	0.502	1787	98.31
P15S.3331	34526	SAMN08952672	PRJNA385736	2016-05-17	0143	-51	-170.02	133	Pacific Ocean: Southern Ocean	GO-SHIP P15S	7.564	34.31	275.7	4.02	17.93	0.11	1.26	0.181	693	98.31
P15S.3436	34396	SAMN08952896	PRJNA385736	2016-05-18	0827	-50.5	-170.02	6.3	Pacific Ocean: Southern Ocean	GO-SHIP P15S	9.398	34.33	276.2	1.72	12.18	0.29	0.96	0.809	1058	98.07
P15S.3434	37047	SAMN08218844	PRJNA385736	2016-05-18	0827	-50.5	-170	48.9	Pacific Ocean: Southern Ocean	GO-SHIP P15S	9.413	34.33	276.2	1.73	12.17	0.29	0.96	0.315	1511	98.07
P15S.3432	37046	SAMN08218843	PRJNA385736	2016-05-18	0827	-50.5	-170	98.3	Pacific Ocean: Southern Ocean	GO-SHIP P15S	8.447	34.32	276	2.85	15.32	0.2	1.13	0.056	1400	98.07
P15S.3430	34527	SAMN08952673	PRJNA385736	2016-05-18	0827	-50.5	-170.02	199.6	Pacific Ocean: Southern Ocean	GO-SHIP P15S	7.415	34.36	268.2	5.26	18.96	0.01	1.33	0.064	23	98.07
P15S.3536	34397	SAMN08952897	PRJNA385736	2016-05-18	1614	-50.01	-169.99	12.1	Pacific Ocean: Southern Ocean	GO-SHIP P15S	10.398	34.46	269.8	1.39	9.54	0.31	0.78	0.497	776	NA
P15S.3535	37053	SAMN08218850	PRJNA385736	2016-05-18	1614	-50.01	-169.99	36.6	Pacific Ocean: Southern Ocean	GO-SHIP P15S	10.396	34.46	269.9	1.42	9.55	0.31	0.79	0.77	540	NA
P15S.3533	37052	SAMN08218849	PRJNA385736	2016-05-18	1614	-50.01	-169.99	85.8	Pacific Ocean: Southern Ocean	GO-SHIP P15S	9.012	34.33	275.8	2.53	14.64	0.27	1.08	0.437	1233	NA
P15S.3532	34528	SAMN08952674	PRJNA385736	2016-05-18	1614	-50.01	-169.99	115.9	Pacific Ocean: Southern Ocean	GO-SHIP P15S	10.307	34.73	245.6	2.81	12.48	0.01	0.91	0.013	39	NA
P15S.3636	34398	SAMN08952898	PRJNA385736	2016-05-18	2330	-49.49	-170.02	14.5	Pacific Ocean: Southern Ocean	GO-SHIP P15S	9.087	34.29	278.7	2.1	14.11	0.29	1.06	0.736	928	NA
P15S.3634	37059	SAMN08218856	PRJNA385736	2016-05-18	2330	-49.5	-170.02	19.2	Pacific Ocean: Southern Ocean	GO-SHIP P15S	9.058	34.29	279	2.11	14.18	0.29	1.06	0.787	975	NA
P15S.3633	37058	SAMN08218855	PRJNA385736	2016-05-18	2330	-49.5	-170.02	63.2	Pacific Ocean: Southern Ocean	GO-SHIP P15S	9.017	34.28	279.1	2.15	14.3	0.29	1.07	0.788	839	NA
P15S.3632	34529	SAMN08952675	PRJNA385736	2016-05-18	2330	-49.49	-170.02	90.8	Pacific Ocean: Southern Ocean	GO-SHIP P15S	9.212	34.44	264.7	2.53	14.7	0.14	1.07	0.225	461	NA
P15S.3736	34399	SAMN08952899	PRJNA385736	2016-05-19	0614	-49	-170	8.4	Pacific Ocean: Southern Ocean	GO-SHIP P15S	10.318	34.5	270.6	1.42	10.01	0.31	0.82	0.204	285	97.68
P15S.3734	37065	SAMN08218862	PRJNA385736	2016-05-19	0614	-49	-170	50.4	Pacific Ocean: Southern Ocean	GO-SHIP P15S	10.315	34.5	270.4	1.45	10.14	0.31	0.83	0.415	601	97.68
P15S.3733	37064	SAMN08218861	PRJNA385736	2016-05-19	0614	-49	-170	76.6	Pacific Ocean: Southern Ocean	GO-SHIP P15S	10.264	34.49	270.3	1.51	10.49	0.32	0.85	0.172	575	97.68
P15S.3731	34530	SAMN08952676	PRJNA385736	2016-05-19	0614	-49	-170	150.1	Pacific Ocean: Southern Ocean	GO-SHIP P15S	9.536	34.65	245.9	3.51	14.55	0.02	1.06	0.011	6	97.68
P15S.3836	34400	SAMN08952900	PRJNA385736	2016-05-19	1313	-48.51	-170	6.7	Pacific Ocean: Southern Ocean	GO-SHIP P15S	10.632	34.54	268.6	1.37	9.04	0.27	0.76	0.363	323	97.83
P15S.3835	34672	SAMN08952818	PRJNA385736	2016-05-19	1313	-48.5	-170	35	Pacific Ocean: Southern Ocean	GO-SHIP P15S	10.575	34.53	268.5	1.42	9.16	0.27	0.76	0.211	250	97.83
P15S.3834	34671	SAMN08952817	PRJNA385736	2016-05-19	1313	-48.5	-170	60	Pacific Ocean: Southern Ocean	GO-SHIP P15S	10.296	34.48	270.5	1.54	10.15	0.27	0.82	0.218	727	97.83
P15S.3831	34531	SAMN08952677	PRJNA385736	2016-05-19	1313	-48.51	-170	164.9	Pacific Ocean: Southern Ocean	GO-SHIP P15S	9.814	34.71	246.4	3.18	13.25	0.01	0.97	0.062	23	97.83
P15S.3936	34401	SAMN08952901	PRJNA385736	2016-05-19	1959	-47.99	-169.99	6.5	Pacific Ocean: Southern Ocean	GO-SHIP P15S	11.461	34.62	263	0.88	6.66	0.3	0.61	0.4	220	98.31
P15S.3934	34678	SAMN08952824	PRJNA385736	2016-05-19	1959	-47.99	-169.99	40	Pacific Ocean: Southern Ocean	GO-SHIP P15S	11.468	34.62	263	0.88	6.67	0.3	0.6	0.272	102	98.31
P15S.3933	34677	SAMN08952823	PRJNA385736	2016-05-19	1959	-47.99	-169.99	65	Pacific Ocean: Southern Ocean	GO-SHIP P15S	11.471	34.62	263.2	0.88	6.67	0.3	0.61	0.332	268	98.31
P15S.3932	34532	SAMN08952678	PRJNA385736	2016-05-19	1959	-47.99	-169.99	91.5	Pacific Ocean: Southern Ocean	GO-SHIP P15S	11.463	34.62	263.1	0.88	6.68	0.3	0.61	0.419	529	98.31
P15S.4036	34402	SAMN08952902	PRJNA385736	2016-05-19	0349	-47.49	-169.98	5.1	Pacific Ocean: Southern Ocean	GO-SHIP P15S	11.677	34.62	262.5	0.86	6.43	0.3	0.6	0.531	249	97.88
P15S.4034	37071	SAMN08218868	PRJNA385736	2016-05-19	0349	-47.5	-169.99	34.5	Pacific Ocean: Southern Ocean	GO-SHIP P15S	11.682	34.62	262.4	0.87	6.44	0.3	0.6	0.628	312	97.88
P15S.4033	37070	SAMN08218867	PRJNA385736	2016-05-19	0349	-47.5	-169.99	50.7	Pacific Ocean: Southern Ocean	GO-SHIP P15S	11.684	34.62	262.6	0.87	6.45	0.3	0.6	0.545	225	97.88
P15S.4031	34533	SAMN08952679	PRJNA385736	2016-05-19	0349	-47.49	-169.98	149.7	Pacific Ocean: Southern Ocean	GO-SHIP P15S	10.64	34.8	240.1	2.91	11.9	0.02	0.88	0.033	1	97.88
P15S.4136	34403	SAMN08952903	PRJNA385736	2016-05-20	1051	-47.12	-170.47	4.4	Pacific Ocean: Southern Ocean	GO-SHIP P15S	11.464	34.67	263.9	0.98	6.22	0.32	0.6	0.836	419	98.24
P15S.4135	37077	SAMN08218874	PRJNA385736	2016-05-20	1051	-47.11	-170.47	35.2	Pacific Ocean: Southern Ocean	GO-SHIP P15S	11.398	34.67	263.9	0.96	6.22	0.32	0.61	1.363	314	98.24
P15S.4134	37076	SAMN08218873	PRJNA385736	2016-05-20	1051	-47.11	-170.47	59.8	Pacific Ocean: Southern Ocean	GO-SHIP P15S	11.401	34.67	263.9	0.96	6.23	0.32	0.6	0.862	161	98.24
P15S.4132	34534	SAMN08952680	PRJNA385736	2016-05-20	1051	-47.12	-170.47	114.2	Pacific Ocean: Southern Ocean	GO-SHIP P15S	11.295	34.71	258.6	1.34	7.52	0.25	0.66	0.315	322	98.24
P15S.4236	34404	SAMN08952904	PRJNA385736	2016-05-20	1806	-46.71	-170.91	11.1	Pacific Ocean: Southern Ocean	GO-SHIP P15S	11.497	34.68	262.9	0.92	5.94	0.31	0.58	0.729	302	97.28
P15S.4234	37083	SAMN08218880	PRJNA385736	2016-05-20	1806	-46.72	-170.91	40.4	Pacific Ocean: Southern Ocean	GO-SHIP P15S	11.514	34.68	262.9	0.91	5.95	0.31	0.58	0.738	422	97.28
P15S.4233	37082	SAMN08218879	PRJNA385736	2016-05-20	1806	-46.72	-170.91	64.2	Pacific Ocean: Southern Ocean	GO-SHIP P15S	11.519	34.68	262.9	0.91	5.95	0.32	0.58	0.724	355	97.28
P15S.4231	34535	SAMN08952681	PRJNA385736	2016-05-20	1806	-46.71	-170.91	132.8	Pacific Ocean: Southern Ocean	GO-SHIP P15S	10.908	34.72	251.3	1.7	9.05	0.12	0.73	0.172	190	97.28
P15S.4336	34405	SAMN08952905	PRJNA385736	2016-05-21	0518	-46.33	-171.37	3.8	Pacific Ocean: Southern Ocean	GO-SHIP P15S	11.793	34.68	262.1	0.76	5.45	0.29	0.55	0.761	315	NA
P15S.4335	37089	SAMN08218886	PRJNA385736	2016-05-21	0518	-46.33	-171.37	24.7	Pacific Ocean: Southern Ocean	GO-SHIP P15S	11.797	34.67	262	0.74	5.44	0.29	0.55	0.242	528	NA
P15S.4333	37088	SAMN08218885	PRJNA385736	2016-05-21	0518	-46.33	-171.37	74.4	Pacific Ocean: Southern Ocean	GO-SHIP P15S	11.802	34.67	262.1	0.74	5.48	0.29	0.55	0.18	422	NA
P15S.4331	34536	SAMN08952682	PRJNA385736	2016-05-21	0518	-46.33	-171.37	149.9	Pacific Ocean: Southern Ocean	GO-SHIP P15S	10.958	34.83	240.7	2.35	10.81	0.02	0.81	0.026	15	NA
P15S.4436	34406	SAMN08952906	PRJNA385736	2016-05-22	0406	-45.18	-172.74	4.8	Pacific Ocean: Southern Ocean	GO-SHIP P15S	12.421	34.65	259.8	0.46	3.9	0.28	0.44	0.409	463	NA
P15S.4435	37095	SAMN08218892	PRJNA385736	2016-05-22	0406	-45.18	-172.73	34.1	Pacific Ocean: Southern Ocean	GO-SHIP P15S	12.421	34.73	260	0.46	3.93	0.28	0.45	0.437	339	NA
P15S.4433	37094	SAMN08218891	PRJNA385736	2016-05-22	0406	-45.18	-172.73	84.6	Pacific Ocean: Southern Ocean	GO-SHIP P15S	12.402	34.73	258.9	0.48	4.08	0.28	0.46	0.339	237	NA
P15S.4432	34537	SAMN08952683	PRJNA385736	2016-05-22	0406	-45.18	-172.74	116.4	Pacific Ocean: Southern Ocean	GO-SHIP P15S	10.713	34.8	245.9	2.04	10.26	0.02	0.78	0.045	26	NA
P15S.4536	34407	SAMN08952907	PRJNA385736	2016-05-22	1321	-44.83	-173.14	5.7	Pacific Ocean: Southern Ocean	GO-SHIP P15S	12.509	34.66	258.5	0.59	3.6	0.31	0.43	0.3	537	NA
P15S.4534	37101	SAMN08218898	PRJNA385736	2016-05-22	1321	-44.83	-173.14	37.1	Pacific Ocean: Southern Ocean	GO-SHIP P15S	12.545	34.73	258.3	0.61	3.63	0.31	0.44	0.412	597	NA
P15S.4532	37100	SAMN08218897	PRJNA385736	2016-05-22	1321	-44.83	-173.14	91.2	Pacific Ocean: Southern Ocean	GO-SHIP P15S	12.531	34.73	257.8	0.59	3.67	0.32	0.44	0.303	710	NA
P15S.4531	34538	SAMN08952684	PRJNA385736	2016-05-22	1321	-44.83	-173.14	111.9	Pacific Ocean: Southern Ocean	GO-SHIP P15S	11.578	34.78	244.5	1.59	8.37	0.07	0.68	0.058	89	NA
P15S.4636	34408	SAMN08952908	PRJNA385736	2016-05-22	1939	-44.52	-173.5	6.1	Pacific Ocean: Southern Ocean	GO-SHIP P15S	12.638	34.71	257.7	0.37	3.39	0.31	0.41	0.406	507	NA
P15S.4634	37107	SAMN08218904	PRJNA385736	2016-05-22	1939	-44.52	-173.5	25.7	Pacific Ocean: Southern Ocean	GO-SHIP P15S	12.675	34.74	257.8	0.37	3.43	0.31	0.41	0.27	419	NA
P15S.4632	37106	SAMN08218903	PRJNA385736	2016-05-22	1939	-44.52	-173.5	73.2	Pacific Ocean: Southern Ocean	GO-SHIP P15S	12.643	34.74	257.6	0.38	3.53	0.31	0.42	0.253	535	NA
P15S.4631	34539	SAMN08952685	PRJNA385736	2016-05-22	1939	-44.52	-173.5	101.1	Pacific Ocean: Southern Ocean	GO-SHIP P15S	12.551	34.73	257.3	0.45	3.93	0.32	0.44	0.126	571	NA
P15S.4736	34409	SAMN08952909	PRJNA385736	2016-05-23	0240	-44.33	-173.75	1.3	Pacific Ocean: Southern Ocean	GO-SHIP P15S	12.373	-999	-999	NA	NA	NA	NA	0.467	526	NA
P15S.4734	37113	SAMN08218910	PRJNA385736	2016-05-22	0240	-44.33	-173.75	61.4	Pacific Ocean: Southern Ocean	GO-SHIP P15S	12.425	34.7	259.2	0.54	4.01	0.34	0.45	0.807	423	NA
P15S.4733	37112	SAMN08218909	PRJNA385736	2016-05-22	0240	-44.33	-173.75	82.6	Pacific Ocean: Southern Ocean	GO-SHIP P15S	12.422	34.7	258.9	0.56	4.04	0.34	0.45	0.588	488	NA
P15S.4732	34540	SAMN08952686	PRJNA385736	2016-05-23	0240	-44.33	-173.75	110.1	Pacific Ocean: Southern Ocean	GO-SHIP P15S	12.496	34.71	258.1	0.58	4.23	0.33	0.46	0.653	394	NA
P15S.4829	34410	SAMN08952910	PRJNA385736	2016-05-23	0821	-44.16	-173.94	3.9	Pacific Ocean: Southern Ocean	GO-SHIP P15S	13.415	34.87	253.9	0.54	2.13	0.26	0.33	0.826	231	NA
P15S.4827	37119	SAMN08218916	PRJNA385736	2016-05-22	0821	-44.16	-173.94	38.2	Pacific Ocean: Southern Ocean	GO-SHIP P15S	13.425	34.87	253.9	0.56	2.17	0.26	0.33	0.725	363	NA
P15S.4825	37118	SAMN08218915	PRJNA385736	2016-05-22	0821	-44.16	-173.94	88.8	Pacific Ocean: Southern Ocean	GO-SHIP P15S	13.288	34.85	253.7	0.54	2.4	0.27	0.35	0.606	378	NA
P15S.4824	34541	SAMN08952687	PRJNA385736	2016-05-23	0821	-44.16	-173.94	115.4	Pacific Ocean: Southern Ocean	GO-SHIP P15S	12.563	34.94	238.3	1.41	6.78	0.09	0.58	0.15	107	NA
P15S.4936	34411	SAMN08952911	PRJNA385736	2016-05-23	1701	-42.93	-174.78	5.4	Pacific Ocean: Southern Ocean	GO-SHIP P15S	14.362	35.06	246.7	0.7	1.45	0.22	0.27	0.849	382	97.43
P15S.4934	37125	SAMN08218922	PRJNA385736	2016-05-23	1701	-42.93	-174.78	50	Pacific Ocean: Southern Ocean	GO-SHIP P15S	14.187	35.04	247.2	0.74	1.81	0.22	0.3	0.472	255	97.43
P15S.4933	37124	SAMN08218921	PRJNA385736	2016-05-23	1701	-42.93	-174.78	74.6	Pacific Ocean: Southern Ocean	GO-SHIP P15S	14.042	35.03	241.4	0.95	3.15	0.18	0.38	0.425	136	97.43
P15S.4932	34542	SAMN08952688	PRJNA385736	2016-05-23	1701	-42.93	-174.78	99.6	Pacific Ocean: Southern Ocean	GO-SHIP P15S	12.629	35.04	225.7	2.17	8.47	0.02	0.67	0.074	3	97.43
P15S.5036	34412	SAMN08952912	PRJNA385736	2016-05-23	1955	-42.75	-174.65	5.8	Pacific Ocean: Southern Ocean	GO-SHIP P15S	14.283	35.04	248.2	0.78	1.57	0.21	0.28	0.946	361	NA
P15S.5034	37131	SAMN08218928	PRJNA385736	2016-05-23	1955	-42.75	-174.65	50.7	Pacific Ocean: Southern Ocean	GO-SHIP P15S	14.208	35.04	248.8	0.77	1.69	0.22	0.29	0.899	698	NA
P15S.5033	37130	SAMN08218927	PRJNA385736	2016-05-23	1955	-42.75	-174.65	74.1	Pacific Ocean: Southern Ocean	GO-SHIP P15S	14.12	35.03	247.8	0.77	1.85	0.25	0.31	0.753	294	NA
P15S.5031	34543	SAMN08952689	PRJNA385736	2016-05-23	1955	-42.75	-174.65	101.4	Pacific Ocean: Southern Ocean	GO-SHIP P15S	13.661	35	232.5	1.53	6.21	0.05	0.54	0.142	30	NA
P15S.5136	34413	SAMN08952913	PRJNA385736	2016-05-28	1855	-42.4	-174.41	5.9	Pacific Ocean: Southern Ocean	GO-SHIP P15S	15.627	35.19	239.8	0.59	0.67	0.24	0.18	0.733	189	96.63
P15S.5135	37137	SAMN08218934	PRJNA385736	2016-05-28	1855	-42.4	-174.41	21	Pacific Ocean: Southern Ocean	GO-SHIP P15S	15.615	35.19	239.8	0.54	0.67	0.24	0.18	0.899	188	96.63
P15S.5133	37136	SAMN08218933	PRJNA385736	2016-05-28	1855	-42.4	-174.41	66	Pacific Ocean: Southern Ocean	GO-SHIP P15S	15.093	35.11	243.3	0.43	0.66	0.22	0.19	0.995	257	96.63
P15S.5132	34561	SAMN08952707	PRJNA385736	2016-05-28	1855	-42.4	-174.41	90.7	Pacific Ocean: Southern Ocean	GO-SHIP P15S	15.133	35.11	242	0.49	0.98	0.23	0.21	0.679	123	96.63
P15S.5236	34414	SAMN08952914	PRJNA385736	2016-05-29	0004	-42.17	-174.25	6.7	Pacific Ocean: Southern Ocean	GO-SHIP P15S	15.277	35.09	243.5	0.3	0.58	0.23	0.2	NA	226	NA
P15S.5235	37143	SAMN08218940	PRJNA385736	2016-05-29	0004	-42.17	-174.25	24.9	Pacific Ocean: Southern Ocean	GO-SHIP P15S	15.259	35.09	242.8	0.32	0.6	0.23	0.2	NA	169	NA
P15S.5234	37142	SAMN08218939	PRJNA385736	2016-05-29	0004	-42.17	-174.25	50.6	Pacific Ocean: Southern Ocean	GO-SHIP P15S	15.252	35.09	242.7	0.31	0.62	0.23	0.21	NA	197	NA
P15S.5232	34562	SAMN08952708	PRJNA385736	2016-05-29	0004	-42.17	-174.25	100.6	Pacific Ocean: Southern Ocean	GO-SHIP P15S	13.648	35.03	222.4	1.25	6.27	0.02	0.56	NA	6	NA
P15S.5336	34415	SAMN08952915	PRJNA385736	2016-05-29	0624	-41.73	-173.95	7.2	Pacific Ocean: Southern Ocean	GO-SHIP P15S	15.565	35.15	-999	0.73	0.62	0.23	0.2	NA	124	NA
P15S.5335	37148	SAMN08218945	PRJNA385736	2016-05-29	0624	-41.73	-173.95	35.2	Pacific Ocean: Southern Ocean	GO-SHIP P15S	15.578	35.16	241.4	0.73	0.61	0.24	0.2	NA	242	NA
P15S.5334	37147	SAMN08218944	PRJNA385736	2016-05-29	0624	-41.73	-173.95	59.4	Pacific Ocean: Southern Ocean	GO-SHIP P15S	15.591	35.16	241.1	0.74	0.64	0.23	0.2	NA	177	NA
P15S.5333	34563	SAMN08952709	PRJNA385736	2016-05-29	0624	-41.73	-173.95	85.2	Pacific Ocean: Southern Ocean	GO-SHIP P15S	15.617	35.19	237.3	0.86	1.1	0.23	0.23	NA	87	NA
P15S.5436	34416	SAMN08952916	PRJNA385736	2016-05-29	1248	-41.27	-173.65	6.3	Pacific Ocean: Southern Ocean	GO-SHIP P15S	15.403	35.12	243.2	0.18	0.12	0.09	0.18	NA	270	NA
P15S.5434	37154	SAMN08218951	PRJNA385736	2016-05-29	1248	-41.27	-173.65	39.9	Pacific Ocean: Southern Ocean	GO-SHIP P15S	15.409	35.11	243	0.22	0.14	0.09	0.18	NA	438	NA
P15S.5433	37153	SAMN08218950	PRJNA385736	2016-05-29	1248	-41.27	-173.65	62	Pacific Ocean: Southern Ocean	GO-SHIP P15S	15.413	35.11	243	0.21	0.13	0.1	0.18	NA	350	NA
P15S.5432	34564	SAMN08952710	PRJNA385736	2016-05-29	1248	-41.27	-173.65	89.1	Pacific Ocean: Southern Ocean	GO-SHIP P15S	15.374	35.16	241.3	0.37	0.45	0.29	0.21	NA	108	NA
P15S.5536	34417	SAMN08952917	PRJNA385736	2016-05-29	1922	-40.84	-173.33	6.3	Pacific Ocean: Southern Ocean	GO-SHIP P15S	15.372	35.08	243	0.2	0.16	0.11	0.17	NA	228	NA
P15S.5535	37160	SAMN08218957	PRJNA385736	2016-05-29	1922	-40.84	-173.33	23.6	Pacific Ocean: Southern Ocean	GO-SHIP P15S	15.383	35.1	243.2	0.21	0.16	0.11	0.17	NA	166	NA
P15S.5534	37159	SAMN08218956	PRJNA385736	2016-05-29	1922	-40.84	-173.33	50.8	Pacific Ocean: Southern Ocean	GO-SHIP P15S	15.401	35.12	243.2	0.22	0.17	0.11	0.17	NA	148	NA
P15S.5533	34565	SAMN08952711	PRJNA385736	2016-05-29	1922	-40.84	-173.33	75.4	Pacific Ocean: Southern Ocean	GO-SHIP P15S	15.409	35.1	242.5	0.25	0.51	0.13	0.2	NA	102	NA
P15S.5636	34418	SAMN08952918	PRJNA385736	2016-05-29	0204	-40.4	-173.02	4.5	Pacific Ocean: Southern Ocean	GO-SHIP P15S	15.456	35.12	243.7	0.25	0.15	0.1	0.18	NA	275	NA
P15S.5635	37166	SAMN08218963	PRJNA385736	2016-05-29	0204	-40.4	-173.02	35.6	Pacific Ocean: Southern Ocean	GO-SHIP P15S	15.462	35.12	243.6	0.25	0.15	0.1	0.18	NA	301	NA
P15S.5634	37165	SAMN08218962	PRJNA385736	2016-05-29	0204	-40.4	-173.02	61.1	Pacific Ocean: Southern Ocean	GO-SHIP P15S	15.455	35.15	243.1	0.33	0.19	0.12	0.18	NA	259	NA
P15S.5633	34566	SAMN08952712	PRJNA385736	2016-05-29	0204	-40.4	-173.02	86.8	Pacific Ocean: Southern Ocean	GO-SHIP P15S	15.637	35.14	241.2	0.41	0.91	0.15	0.23	NA	144	NA
P15S.5736	34419	SAMN08952919	PRJNA385736	2016-05-30	0901	-39.97	-172.7	9.3	Pacific Ocean: Southern Ocean	GO-SHIP P15S	15.63	35.18	242.9	0.41	0.13	0.07	0.16	0.933	306	NA
P15S.5734	37172	SAMN08218969	PRJNA385736	2016-05-30	0901	-39.97	-172.7	41.4	Pacific Ocean: Southern Ocean	GO-SHIP P15S	15.63	35.18	242.9	0.39	0.13	0.07	0.16	0.974	308	NA
P15S.5733	37171	SAMN08218968	PRJNA385736	2016-05-30	0901	-39.97	-172.7	67.3	Pacific Ocean: Southern Ocean	GO-SHIP P15S	15.629	35.18	242.7	0.39	0.15	0.08	0.16	0.928	362	NA
P15S.5731	34567	SAMN08952713	PRJNA385736	2016-05-30	0901	-39.97	-172.7	133.6	Pacific Ocean: Southern Ocean	GO-SHIP P15S	11.958	34.95	234.9	1.49	7.9	0.03	0.63	0.064	3	NA
P15S.5836	34420	SAMN08952920	PRJNA385736	2016-05-30	1613	-39.52	-172.41	6.1	Pacific Ocean: Southern Ocean	GO-SHIP P15S	16.22	35.3	238.7	0.26	0.11	0.06	0.13	0.992	190	NA
P15S.5835	37178	SAMN08218975	PRJNA385736	2016-05-30	1613	-39.52	-172.41	24.9	Pacific Ocean: Southern Ocean	GO-SHIP P15S	16.22	35.3	238.7	0.25	0.11	0.06	0.13	0.993	149	NA
P15S.5834	37177	SAMN08218974	PRJNA385736	2016-05-30	1613	-39.52	-172.41	51.7	Pacific Ocean: Southern Ocean	GO-SHIP P15S	16.225	35.3	238.7	0.24	0.1	0.06	0.13	0.949	221	NA
P15S.5832	34568	SAMN08952714	PRJNA385736	2016-05-30	1613	-39.52	-172.41	101.6	Pacific Ocean: Southern Ocean	GO-SHIP P15S	15.289	35.2	228.1	0.74	2.76	0.06	0.34	0.254	17	NA
P15S.5936	34421	SAMN08952921	PRJNA385736	2016-05-30	0029	-39.07	-172.12	6	Pacific Ocean: Southern Ocean	GO-SHIP P15S	16.581	35.28	238.3	0.22	0.02	0.01	0.11	NA	148	NA
P15S.5935	37184	SAMN08218981	PRJNA385736	2016-05-30	0029	-39.07	-172.12	35.3	Pacific Ocean: Southern Ocean	GO-SHIP P15S	16.585	35.28	238.3	0.23	0.03	0	0.12	NA	163	NA
P15S.5934	37183	SAMN08218980	PRJNA385736	2016-05-30	0029	-39.07	-172.12	59.5	Pacific Ocean: Southern Ocean	GO-SHIP P15S	16.587	35.27	238.2	0.22	0.03	0.01	0.12	NA	159	NA
P15S.5933	34569	SAMN08952715	PRJNA385736	2016-05-30	0029	-39.07	-172.12	83.4	Pacific Ocean: Southern Ocean	GO-SHIP P15S	16.673	35.28	238.2	0.23	0.04	0.01	0.12	NA	105	NA
P15S.6036	34422	SAMN08952922	PRJNA385736	2016-05-31	0805	-38.63	-171.81	6	Pacific Ocean: Southern Ocean	GO-SHIP P15S	16.774	-999	-999	NA	NA	NA	NA	0.644	77	98.04
P15S.6035	37190	SAMN08218987	PRJNA385736	2016-05-31	0805	-38.63	-171.81	20	Pacific Ocean: Southern Ocean	GO-SHIP P15S	16.776	-999	-999	NA	NA	NA	NA	0.68	88	98.04
P15S.6033	37189	SAMN08218986	PRJNA385736	2016-05-31	0805	-38.63	-171.81	65.4	Pacific Ocean: Southern Ocean	GO-SHIP P15S	16.785	-999	-999	NA	NA	NA	NA	0.628	187	98.04
P15S.6032	34570	SAMN08952716	PRJNA385736	2016-05-31	0805	-38.63	-171.81	91.6	Pacific Ocean: Southern Ocean	GO-SHIP P15S	16.75	-999	-999	NA	NA	NA	NA	0.652	110	98.04
P15S.6136	34423	SAMN08952923	PRJNA385736	2016-05-31	1455	-38.19	-171.5	5	Pacific Ocean: Southern Ocean	GO-SHIP P15S	17.045	35.32	236.6	0.4	0.02	0	0.11	0.473	197	98.32
P15S.6135	37196	SAMN08218993	PRJNA385736	2016-05-31	1455	-38.19	-171.5	25.2	Pacific Ocean: Southern Ocean	GO-SHIP P15S	17.041	35.32	236.7	0.4	0.01	0.01	0.11	0.302	210	98.32
P15S.6133	37195	SAMN08218992	PRJNA385736	2016-05-31	1455	-38.19	-171.5	74.9	Pacific Ocean: Southern Ocean	GO-SHIP P15S	17.081	35.32	236.7	0.4	0.02	0.01	0.11	0.468	183	98.32
P15S.6132	34571	SAMN08952717	PRJNA385736	2016-05-31	1455	-38.19	-171.5	100	Pacific Ocean: Southern Ocean	GO-SHIP P15S	14.697	35.18	237.5	0.85	2.25	0.31	0.32	0.351	81	98.32
P15S.6236	34424	SAMN08952924	PRJNA385736	2016-05-31	2149	-37.76	-171.2	4.1	Pacific Ocean: Southern Ocean	GO-SHIP P15S	16.658	35.22	238.9	0.23	0.02	0.01	0.13	0.465	159	98.79
P15S.6235	37202	SAMN08218999	PRJNA385736	2016-05-31	2149	-37.76	-171.2	35.6	Pacific Ocean: Southern Ocean	GO-SHIP P15S	16.66	35.21	238.5	0.23	0.02	0.01	0.13	0.479	232	98.79
P15S.6234	37201	SAMN08218998	PRJNA385736	2016-05-31	2149	-37.76	-171.2	59.2	Pacific Ocean: Southern Ocean	GO-SHIP P15S	16.663	35.22	238.6	0.22	0.02	0.01	0.13	0.442	251	98.79
P15S.6233	34572	SAMN08952718	PRJNA385736	2016-05-31	2149	-37.76	-171.2	85.1	Pacific Ocean: Southern Ocean	GO-SHIP P15S	16.655	35.21	240.6	0.32	0.32	0.08	0.18	0.416	93	98.79
P15S.6436	34425	SAMN08952925	PRJNA385736	2016-06-01	1221	-36.88	-170.6	6.6	Pacific Ocean: Southern Ocean	GO-SHIP P15S	16.775	35.24	238.7	0.1	0.01	0.01	0.12	0.416	257	98.71
P15S.6434	37208	SAMN08219005	PRJNA385736	2016-06-01	1221	-36.88	-170.6	51.1	Pacific Ocean: Southern Ocean	GO-SHIP P15S	16.787	35.24	238.8	0.09	0.01	0.01	0.12	0.381	170	98.71
P15S.6433	34573	SAMN08952719	PRJNA385736	2016-06-01	1221	-36.88	-170.6	73.9	Pacific Ocean: Southern Ocean	GO-SHIP P15S	15.633	35.18	242.8	0.35	0.81	0.17	0.23	0.444	138	98.71
P15S.6432	37207	SAMN08219004	PRJNA385736	2016-06-01	1221	-36.88	-170.6	99	Pacific Ocean: Southern Ocean	GO-SHIP P15S	13.898	35.13	234.9	0.8	3.6	0.12	0.39	0.24	29	98.71
P15S.6536	34426	SAMN08952926	PRJNA385736	2016-06-01	1857	-36.45	-170.29	4.6	Pacific Ocean: Southern Ocean	GO-SHIP P15S	17.805	35.4	234	-0.04*	0.01	0.01	0.12	0.257	198	98.91
P15S.6535	37214	SAMN08219011	PRJNA385736	2016-06-01	1857	-36.45	-170.29	34.6	Pacific Ocean: Southern Ocean	GO-SHIP P15S	17.8	35.41	234.2	-0.04*	0.01	0	0.11	0.339	128	98.91
P15S.6533	34574	SAMN08952720	PRJNA385736	2016-06-01	1857	-36.45	-170.29	86.1	Pacific Ocean: Southern Ocean	GO-SHIP P15S	17.805	35.24	243.1	-0.04*	0.01	0.01	0.12	0.474	173	98.91
P15S.6532	37213	SAMN08219010	PRJNA385736	2016-06-01	1857	-36.45	-170.29	116	Pacific Ocean: Southern Ocean	GO-SHIP P15S	13.636	35.09	236.2	0.68	3.74	0.13	0.41	0.22	23	98.91
P15S.6636	34427	SAMN08952927	PRJNA385736	2016-06-01	0210	-36.01	-170	4.9	Pacific Ocean: Southern Ocean	GO-SHIP P15S	18.178	35.5	232.9	0.35	0.02	0	0.1	NA	139	NA
P15S.6635	37220	SAMN08219017	PRJNA385736	2016-06-01	0210	-36.01	-170	20.1	Pacific Ocean: Southern Ocean	GO-SHIP P15S	18.179	35.5	232.7	0.35	0.02	0	0.1	NA	144	NA
P15S.6633	37219	SAMN08219016	PRJNA385736	2016-06-01	0210	-36.01	-170	66.3	Pacific Ocean: Southern Ocean	GO-SHIP P15S	18.199	35.5	232.4	0.33	0.02	0	0.1	NA	179	NA
P15S.6632	34575	SAMN08952721	PRJNA385736	2016-06-01	0210	-36.01	-170	92.3	Pacific Ocean: Southern Ocean	GO-SHIP P15S	15.373	35.26	236.6	0.88	1.75	0.13	0.3	NA	43	NA
P15S.6736	34428	SAMN08952928	PRJNA385736	2016-06-02	0810	-35.68	-170.01	5.2	Pacific Ocean: Southern Ocean	GO-SHIP P15S	18.026	35.45	233.3	0.18	0.02	0	0.11	0.302	151	98.78
P15S.6735	37226	SAMN08219023	PRJNA385736	2016-06-02	0810	-35.68	-170.01	26	Pacific Ocean: Southern Ocean	GO-SHIP P15S	18.043	35.45	233.3	0.19	0.01	0	0.11	0.268	188	98.78
P15S.6734	37225	SAMN08219022	PRJNA385736	2016-06-02	0810	-35.68	-170.01	50.4	Pacific Ocean: Southern Ocean	GO-SHIP P15S	18.045	35.44	233.3	0.19	0.01	0	0.11	0.306	74	98.78
P15S.6732	34576	SAMN08952722	PRJNA385736	2016-06-02	0810	-35.68	-170.01	100.7	Pacific Ocean: Southern Ocean	GO-SHIP P15S	14.52	35.23	229	0.78	3.28	0.09	0.36	0.404	135	98.78
P15S.6836	34429	SAMN08952929	PRJNA385736	2016-06-02	1411	-35.33	-170	5.7	Pacific Ocean: Southern Ocean	GO-SHIP P15S	18.127	35.48	233	0.18	0.03	0	0.1	0.28	176	98.86
P15S.6835	37232	SAMN08219029	PRJNA385736	2016-06-02	1411	-35.33	-170	35.7	Pacific Ocean: Southern Ocean	GO-SHIP P15S	18.137	35.48	233	0.17	0.02	0	0.1	0.32	205	98.86
P15S.6833	34577	SAMN08952723	PRJNA385736	2016-06-02	1411	-35.33	-170	85.4	Pacific Ocean: Southern Ocean	GO-SHIP P15S	18.17	35.46	233.5	0.18	0.03	0	0.11	0.294	145	98.86
P15S.6936	34430	SAMN08952930	PRJNA385736	2016-06-02	2102	-35.01	-169.99	6.1	Pacific Ocean: Southern Ocean	GO-SHIP P15S	18.215	35.5	232.7	-0.07*	0.03	0	0.09	0.302	112	98.93
P15S.6935	37238	SAMN08219035	PRJNA385736	2016-06-02	2102	-35.01	-169.99	19.6	Pacific Ocean: Southern Ocean	GO-SHIP P15S	18.198	35.49	232.6	-0.07*	0.02	0	0.08	0.302	82	98.93
P15S.6933	37237	SAMN08219034	PRJNA385736	2016-06-02	2102	-35.01	-169.99	63.5	Pacific Ocean: Southern Ocean	GO-SHIP P15S	18.2	35.49	232.7	-0.04*	0.02	0	0.09	0.254	152	98.93
P15S.6932	34578	SAMN08952724	PRJNA385736	2016-06-02	2102	-35.01	-169.99	89	Pacific Ocean: Southern Ocean	GO-SHIP P15S	17.435	35.36	242.8	0.15	0.18	0.03	0.15	0.503	182	98.93
P15S.7036	34431	SAMN08952931	PRJNA385736	2016-06-02	0418	-34.5	-170	4.5	Pacific Ocean: Southern Ocean	GO-SHIP P15S	18.533	35.55	231.5	0.1	0.03	0	0.08	NA	157	NA
P15S.7035	37244	SAMN08219041	PRJNA385736	2016-06-02	0418	-34.5	-170	25.7	Pacific Ocean: Southern Ocean	GO-SHIP P15S	18.423	35.52	231.9	0.11	0.03	0	0.09	NA	135	NA
P15S.7034	37243	SAMN08219040	PRJNA385736	2016-06-02	0418	-34.5	-170	49.9	Pacific Ocean: Southern Ocean	GO-SHIP P15S	18.385	35.51	232	0.11	0.03	0	0.09	NA	181	NA
P15S.7033	34579	SAMN08952725	PRJNA385736	2016-06-02	0418	-34.5	-170	75.2	Pacific Ocean: Southern Ocean	GO-SHIP P15S	18.433	35.51	231.9	0.1	0.03	0	0.09	NA	169	NA
P15S.7136	34432	SAMN08952932	PRJNA385736	2016-06-03	1131	-33.98	-169.99	6.8	Pacific Ocean: Southern Ocean	GO-SHIP P15S	19.156	35.71	228.2	0.14	0.02	0	0.08	0.305	96	98.97
P15S.7135	37250	SAMN08219046	PRJNA385736	2016-06-03	1131	-33.98	-169.99	35.3	Pacific Ocean: Southern Ocean	GO-SHIP P15S	19.167	35.71	228.3	0.13	0*	0.01	0.08	0.364	108	98.97
P15S.7134	37249	SAMN08954205	PRJNA385736	2016-06-03	1131	-33.98	-169.99	59.6	Pacific Ocean: Southern Ocean	GO-SHIP P15S	19.172	35.71	228.3	0.12	0.01	0	0.08	0.333	104	98.97
P15S.7132	34580	SAMN08952726	PRJNA385736	2016-06-03	1131	-33.98	-169.99	100.3	Pacific Ocean: Southern Ocean	GO-SHIP P15S	17.397	35.51	236	0.37	0.28	0.07	0.17	0.781	147	98.97
P15S.7236	34433	SAMN08952933	PRJNA385736	2016-06-03	1818	-33.5	-170	7.1	Pacific Ocean: Southern Ocean	GO-SHIP P15S	19.252	35.73	227.6	0.07	0.02	0	0.08	0.321	118	99.02
P15S.7235	37256	SAMN08219052	PRJNA385736	2016-06-03	1818	-33.5	-170	20.3	Pacific Ocean: Southern Ocean	GO-SHIP P15S	19.259	35.73	227.6	0.1	0.02	0	0.07	0.349	113	99.02
P15S.7233	37255	SAMN08219051	PRJNA385736	2016-06-03	1818	-33.5	-170	66.8	Pacific Ocean: Southern Ocean	GO-SHIP P15S	19.256	35.72	227.9	0.1	0.02	0	0.08	0.36	89	99.02
P15S.7232	34581	SAMN08952727	PRJNA385736	2016-06-03	1818	-33.5	-170	91.7	Pacific Ocean: Southern Ocean	GO-SHIP P15S	17.009	35.49	229.5	0.46	1.16	0.14	0.23	0.51	98	99.02
P15S.7336	34434	SAMN08952934	PRJNA385736	2016-06-03	0132	-33	-170	5.5	Pacific Ocean: Southern Ocean	GO-SHIP P15S	19.872	35.81	226.2	-0.06*	0.01	0	0.06	NA	92	NA
P15S.7334	37262	SAMN08219058	PRJNA385736	2016-06-03	0132	-33	-170	48.6	Pacific Ocean: Southern Ocean	GO-SHIP P15S	19.884	35.8	226.2	-0.07*	0*	0.01	0.06	NA	141	NA
P15S.7336	34582	SAMN08952728	PRJNA385736	2016-06-03	0132	-33	-170	96.1	Pacific Ocean: Southern Ocean	GO-SHIP P15S	19.872	35.81	226.2	-0.06*	0.01	0	0.06	NA	114	NA
P15S.7332	37261	SAMN08219057	PRJNA385736	2016-06-03	0132	-33	-170	96.1	Pacific Ocean: Southern Ocean	GO-SHIP P15S	17.322	35.51	233.6	0.25	0.49	0.07	0.18	NA	147	NA
P15S.7436	34435	SAMN08952935	PRJNA385736	2016-06-04	0944	-32.5	-169.99	4.9	Pacific Ocean: Southern Ocean	GO-SHIP P15S	20.016	35.81	225.3	0.09	0.01	0	0.05	0.26	134	99
P15S.7435	37268	SAMN08219064	PRJNA385736	2016-06-04	0944	-32.5	-169.99	20.7	Pacific Ocean: Southern Ocean	GO-SHIP P15S	20.004	35.81	225.4	0.08	0.01	0	0.05	0.285	151	99
P15S.7433	34583	SAMN08952729	PRJNA385736	2016-06-04	0944	-32.5	-169.99	91.2	Pacific Ocean: Southern Ocean	GO-SHIP P15S	19.922	35.79	226	0.08	0.02	0	0.06	0.295	111	99
P15S.7432	37267	SAMN08219063	PRJNA385736	2016-06-04	0944	-32.5	-169.99	116.1	Pacific Ocean: Southern Ocean	GO-SHIP P15S	16.716	35.53	214	0.63	2.83	0.07	0.31	0.296	76	99
P15S.7536	34436	SAMN08952936	PRJNA385736	2016-06-04	1652	-32	-169.99	3.8	Pacific Ocean: Southern Ocean	GO-SHIP P15S	20.894	35.86	221.8	-0.1*	0.01	0	0.03	0.243	149	98.99
P15S.7535	37274	SAMN08219070	PRJNA385736	2016-06-04	1652	-32	-169.99	20.1	Pacific Ocean: Southern Ocean	GO-SHIP P15S	20.886	35.86	221.5	-0.08*	0.01	0	0.03	0.272	86	98.99
P15S.7533	37273	SAMN08219069	PRJNA385736	2016-06-04	1652	-32	-169.99	66.6	Pacific Ocean: Southern Ocean	GO-SHIP P15S	20.881	35.85	221.8	-0.06*	0.01	0	0.03	0.259	62	98.99
P15S.7532	34584	SAMN08952730	PRJNA385736	2016-06-04	1652	-32	-169.99	91.4	Pacific Ocean: Southern Ocean	GO-SHIP P15S	18.828	35.61	234.8	0.18	0.09	0.03	0.11	0.466	132	98.99
P15S.7636	34437	SAMN08952937	PRJNA385736	2016-06-04	2348	-31.49	-169.98	3.5	Pacific Ocean: Southern Ocean	GO-SHIP P15S	21.294	35.85	220.5	0*	0.02	0	0.02	0.254	79	99.04
P15S.7635	37280	SAMN08219076	PRJNA385736	2016-06-04	2348	-31.49	-169.98	26.7	Pacific Ocean: Southern Ocean	GO-SHIP P15S	21.298	35.85	220.3	0.04	0.02	0	0.02	0.232	128	99.04
P15S.7634	34585	SAMN08952731	PRJNA385736	2016-06-04	2348	-31.49	-169.98	51.2	Pacific Ocean: Southern Ocean	GO-SHIP P15S	21.289	35.86	220.3	0.02	0.02	0	0.02	0.291	110	99.04
P15S.7632	37279	SAMN08219075	PRJNA385736	2016-06-04	2348	-31.49	-169.98	103	Pacific Ocean: Southern Ocean	GO-SHIP P15S	19.834	35.72	224	0.23	0.04	0.02	0.08	0.361	105	99.04
P15S.7736	34438	SAMN08952938	PRJNA385736	2016-06-05	0652	-31	-170	5	Pacific Ocean: Southern Ocean	GO-SHIP P15S	21.133	35.88	220.7	0.01	0*	0.01	0.05	0.21	128	98.91
P15S.7734	37286	SAMN08219082	PRJNA385736	2016-06-05	0652	-31	-170	60.9	Pacific Ocean: Southern Ocean	GO-SHIP P15S	20.876	35.88	222.6	0.01	0*	0.01	0.05	0.312	48	98.91
P15S.7733	37285	SAMN08219081	PRJNA385736	2016-06-05	0652	-31	-170	86.8	Pacific Ocean: Southern Ocean	GO-SHIP P15S	20.542	35.85	223.2	0.03	0*	0.01	0.07	0.28	141	98.91
P15S.7732	34586	SAMN08952732	PRJNA385736	2016-06-05	0652	-31	-170	116.5	Pacific Ocean: Southern Ocean	GO-SHIP P15S	17.757	35.56	221.1	0.27	0.83	0.14	0.19	0.371	79	98.91
P15S.7836	34439	SAMN08952939	PRJNA385736	2016-06-05	1356	-30.5	-169.99	5.7	Pacific Ocean: Southern Ocean	GO-SHIP P15S	21.414	35.87	219.7	0.14	0.02	0	0.04	0.278	72	98.91
P15S.7834	37292	SAMN08219088	PRJNA385736	2016-06-05	1356	-30.5	-169.99	40.9	Pacific Ocean: Southern Ocean	GO-SHIP P15S	21.423	35.87	219.8	0.15	0.01	0	0.04	NA	90	98.91
P15S.7833	37291	SAMN08219087	PRJNA385736	2016-06-05	1356	-30.5	-169.99	65.4	Pacific Ocean: Southern Ocean	GO-SHIP P15S	21.402	35.88	219.9	0.19	0.01	0.01	0.04	0.297	120	98.91
P15S.7832	34587	SAMN08952733	PRJNA385736	2016-06-05	1356	-30.5	-169.99	100.7	Pacific Ocean: Southern Ocean	GO-SHIP P15S	19.032	35.66	223.5	0.46	0.41	0.17	0.16	0.528	114	98.91
P15S.7936	34440	SAMN08952940	PRJNA385736	2016-06-05	2125	-29.99	-169.98	6.1	Pacific Ocean: Southern Ocean	GO-SHIP P15S	21.004	35.88	221.6	0.32	0.01	0.01	0.05	0.417	63	NA
P15S.7935	37297	SAMN08219093	PRJNA385736	2016-06-05	2125	-29.99	-169.98	26.9	Pacific Ocean: Southern Ocean	GO-SHIP P15S	21.01	35.88	221.6	0.34	0*	0.01	0.05	0.315	142	NA
P15S.7933	37296	SAMN08219092	PRJNA385736	2016-06-05	2125	-29.99	-169.98	76	Pacific Ocean: Southern Ocean	GO-SHIP P15S	20.996	35.88	221.7	0.34	0*	0.01	0.05	0.319	132	NA
P15S.7932	34588	SAMN08952734	PRJNA385736	2016-06-05	2125	-29.99	-169.98	101.3	Pacific Ocean: Southern Ocean	GO-SHIP P15S	20.019	35.71	228.8	0.49	0.03	0.02	0.1	0.66	161	NA
P15S.8036	34441	SAMN08952941	PRJNA385736	2016-06-05	0403	-29.5	-170	5.4	Pacific Ocean: Southern Ocean	GO-SHIP P15S	21.374	35.87	220.3	0.31	0.01	0.01	0.04	NA	90	NA
P15S.8035	37303	SAMN08219099	PRJNA385736	2016-06-05	0403	-29.5	-170	35.4	Pacific Ocean: Southern Ocean	GO-SHIP P15S	21.016	35.88	221.8	0.34	0*	0.01	0.05	NA	171	NA
P15S.8034	37302	SAMN08219098	PRJNA385736	2016-06-05	0403	-29.5	-170	61.2	Pacific Ocean: Southern Ocean	GO-SHIP P15S	20.979	35.88	221.7	0.35	0*	0.01	0.05	NA	152	NA
P15S.8032	34589	SAMN08952735	PRJNA385736	2016-06-05	0403	-29.5	-170	115.3	Pacific Ocean: Southern Ocean	GO-SHIP P15S	17.979	35.61	206.9	0.86	2.98	0.03	0.3	NA	49	NA
P15S.8136	34442	SAMN08952942	PRJNA385736	2016-06-06	1137	-29	-169.98	5.7	Pacific Ocean: Southern Ocean	GO-SHIP P15S	22.153	35.84	216.8	0.32	0.01	0.01	0.03	0.418	122	98.91
P15S.8135	37309	SAMN08219105	PRJNA385736	2016-06-06	1137	-29	-169.98	19.9	Pacific Ocean: Southern Ocean	GO-SHIP P15S	22.153	35.84	216.7	0.31	0.01	0.01	0.03	0.291	134	98.91
P15S.8133	37308	SAMN08219104	PRJNA385736	2016-06-06	1137	-29	-169.98	66	Pacific Ocean: Southern Ocean	GO-SHIP P15S	22.167	35.84	216.6	0.25	0.01	0.01	0.03	0.258	155	98.91
P15S.8132	34590	SAMN08952736	PRJNA385736	2016-06-06	1137	-29	-169.98	92	Pacific Ocean: Southern Ocean	GO-SHIP P15S	22.338	35.84	217	0.26	0.01	0.01	0.03	0.507	144	98.91
P15S.8236	34443	SAMN08952943	PRJNA385736	2016-06-06	1828	-28.5	-170	3.8	Pacific Ocean: Southern Ocean	GO-SHIP P15S	22.07	35.86	216.9	0.13	0.01	0.01	0.02	0.332	100	98.96
P15S.8234	37315	SAMN08219111	PRJNA385736	2016-06-06	1828	-28.5	-170	41.1	Pacific Ocean: Southern Ocean	GO-SHIP P15S	22.082	35.86	217	0.1	0.02	0	0.02	0.504	101	98.96
P15S.8232	34591	SAMN08952737	PRJNA385736	2016-06-06	1828	-28.5	-170	91.2	Pacific Ocean: Southern Ocean	GO-SHIP P15S	22.073	35.85	217	0.11	0.02	0	0.02	0.549	97	98.96
P15S.8231	37314	SAMN08219110	PRJNA385736	2016-06-06	1828	-28.5	-170	126.1	Pacific Ocean: Southern Ocean	GO-SHIP P15S	20	35.69	219.9	0.24	0.32	0.08	0.1	0.623	82	98.96
P15S.8228	37313	SAMN08219109	PRJNA385736	2016-06-06	1828	-28.5	-170	285.9	Pacific Ocean: Southern Ocean	GO-SHIP P15S	16.379	35.48	205.8	1.12	4.73	0.01	0.4	NA	0	NA
P15S.8436	34444	SAMN08952944	PRJNA385736	2016-06-08	1506	-27.27	-170	7.4	Pacific Ocean: Southern Ocean	GO-SHIP P15S	22.051	-999	-999	NA	NA	NA	NA	0.304	81	98.87
P15S.8435	37323	SAMN08219119	PRJNA385736	2016-06-08	1506	-27.27	-170	42	Pacific Ocean: Southern Ocean	GO-SHIP P15S	22.06	-999	-999	NA	NA	NA	NA	0.301	122	98.87
P15S.8434	34592	SAMN08952738	PRJNA385736	2016-06-08	1506	-27.27	-170	76.6	Pacific Ocean: Southern Ocean	GO-SHIP P15S	22.327	-999	-999	NA	NA	NA	NA	0.443	84	98.87
P15S.8433	37322	SAMN08219118	PRJNA385736	2016-06-08	1506	-27.27	-170	101.7	Pacific Ocean: Southern Ocean	GO-SHIP P15S	19.875	-999	-999	NA	NA	NA	NA	0.715	146	98.87
P15S.8536	34445	SAMN08952945	PRJNA385736	2016-06-08	0017	-26.48	-170	5.8	Pacific Ocean: Southern Ocean	GO-SHIP P15S	21.938	35.87	217.9	0.2	0.01	0	0.03	NA	83	NA
P15S.8534	37329	SAMN08219125	PRJNA385736	2016-06-08	0017	-26.48	-170	64.3	Pacific Ocean: Southern Ocean	GO-SHIP P15S	21.941	35.87	217.9	0.13	0*	0	0.03	NA	117	NA
P15S.8533	34593	SAMN08952739	PRJNA385736	2016-06-08	0017	-26.48	-170	85.9	Pacific Ocean: Southern Ocean	GO-SHIP P15S	21.929	35.87	217.6	0.09	0.01	0	0.04	NA	87	NA
P15S.8532	37328	SAMN08219124	PRJNA385736	2016-06-08	0017	-26.48	-170	115.9	Pacific Ocean: Southern Ocean	GO-SHIP P15S	20.035	35.71	214.4	0.33	0.62	0.06	0.14	NA	193	NA
P15S.8636	34446	SAMN08952946	PRJNA385736	2016-06-09	0754	-25.98	-170	5.1	Pacific Ocean: Southern Ocean	GO-SHIP P15S	23.41	35.69	212.2	0.25	-0.03*	0	0.05	0.344	83	98.7
P15S.8634	37335	SAMN08219131	PRJNA385736	2016-06-09	0754	-25.98	-170	42.4	Pacific Ocean: Southern Ocean	GO-SHIP P15S	23.434	35.69	212	0.23	-0.03*	0	0.05	0.252	128	98.7
P15S.8633	37334	SAMN08219130	PRJNA385736	2016-06-09	0754	-25.98	-170	67.4	Pacific Ocean: Southern Ocean	GO-SHIP P15S	23.421	35.69	212.1	0.22	-0.03*	0	0.05	0.354	101	98.7
P15S.8632	34594	SAMN08952740	PRJNA385736	2016-06-09	0754	-25.98	-170	91.4	Pacific Ocean: Southern Ocean	GO-SHIP P15S	21.98	35.75	210.9	0.31	0.15	0.07	0.1	1.169	268	98.7
P15S.8736	34447	SAMN08952947	PRJNA385736	2016-06-09	1512	-25.49	-170	3.4	Pacific Ocean: Southern Ocean	GO-SHIP P15S	23.481	35.69	211.5	0.36	-0.03*	0.01	0.05	0.393	88	98.84
P15S.8734	37341	SAMN08219137	PRJNA385736	2016-06-09	1512	-25.49	-170	52	Pacific Ocean: Southern Ocean	GO-SHIP P15S	23.497	35.69	211.5	0.31	-0.02*	0	0.05	0.512	88	98.84
P15S.8733	37340	SAMN08219136	PRJNA385736	2016-06-09	1512	-25.49	-170	76.3	Pacific Ocean: Southern Ocean	GO-SHIP P15S	23.499	35.69	211.3	0.3	-0.02*	0	0.05	0.413	66	98.84
P15S.8732	34595	SAMN08952741	PRJNA385736	2016-06-09	1512	-25.49	-170	102.6	Pacific Ocean: Southern Ocean	GO-SHIP P15S	23.093	35.74	209.9	0.35	0.05	0.06	0.09	0.944	146	98.84
P15S.8836	34448	SAMN08952948	PRJNA385736	2016-06-09	2229	-24.99	-170	4.3	Pacific Ocean: Southern Ocean	GO-SHIP P15S	23.211	35.72	212.6	0.24	-0.03*	0.01	0.03	0.276	60	NA
P15S.8835	37347	SAMN08219143	PRJNA385736	2016-06-09	2229	-24.99	-170	21.3	Pacific Ocean: Southern Ocean	GO-SHIP P15S	23.261	35.72	212.7	0.28	-0.04*	0.01	0.03	0.346	70	NA
P15S.8833	37346	SAMN08219142	PRJNA385736	2016-06-09	2229	-24.99	-170	84.9	Pacific Ocean: Southern Ocean	GO-SHIP P15S	23.136	35.74	213.3	0.22	-0.04*	0.01	0.02	0.432	71	NA
P15S.8832	34596	SAMN08952742	PRJNA385736	2016-06-09	2229	-24.99	-170	117.1	Pacific Ocean: Southern Ocean	GO-SHIP P15S	21.709	35.75	216.7	0.29	0.03	0.06	0.07	0.797	119	NA
P15S.8936	34449	SAMN08952949	PRJNA385736	2016-06-10	0608	-24.5	-170	5.3	Pacific Ocean: Southern Ocean	GO-SHIP P15S	23.192	35.76	213.4	0.48	-0.02*	0	0.03	0.265	68	98.72
P15S.8935	37353	SAMN08219149	PRJNA385736	2016-06-10	0608	-24.5	-170	18.6	Pacific Ocean: Southern Ocean	GO-SHIP P15S	23.194	35.76	213.2	0.54	-0.02*	0	0.03	0.208	52	98.72
P15S.8933	34597	SAMN08952743	PRJNA385736	2016-06-10	0608	-24.5	-170	66	Pacific Ocean: Southern Ocean	GO-SHIP P15S	23.22	35.76	213.3	0.49	-0.02*	0	0.03	0.184	61	98.72
P15S.8932	37352	SAMN08219148	PRJNA385736	2016-06-10	0608	-24.5	-170	90.2	Pacific Ocean: Southern Ocean	GO-SHIP P15S	22.747	35.83	215.1	0.41	-0.02*	0	0.02	0.338	142	98.72
P15S.9036	34450	SAMN08952950	PRJNA385736	2016-06-10	1353	-24	-170	3.9	Pacific Ocean: Southern Ocean	GO-SHIP P15S	23.235	35.78	213.8	0.36	-0.03*	0	0.06	0.134	128	NA
P15S.9035	37359	SAMN08219155	PRJNA385736	2016-06-10	1353	-24	-170	25.2	Pacific Ocean: Southern Ocean	GO-SHIP P15S	23.241	35.78	213.6	0.34	-0.04*	0	0.06	0.093	175	NA
P15S.9032	34598	SAMN08952744	PRJNA385736	2016-06-10	1353	-24	-170	100.5	Pacific Ocean: Southern Ocean	GO-SHIP P15S	21.954	35.75	217.1	0.36	0.1	0.02	0.09	0.254	94	NA
P15S.9135	37365	SAMN08219161	PRJNA385736	2016-06-10	2120	-23.5	-170	21.9	Pacific Ocean: Southern Ocean	GO-SHIP P15S	24.144	35.65	210.1	0.37	-0.03*	0	0.08	0.183	97	98.76
P15S.9134	34599	SAMN08952745	PRJNA385736	2016-06-10	2120	-23.5	-170	59.5	Pacific Ocean: Southern Ocean	GO-SHIP P15S	23.977	35.71	211.3	0.29	-0.03*	0	0.06	0.222	29	98.76
P15S.9132	37364	SAMN08219160	PRJNA385736	2016-06-10	2120	-23.5	-170	107.7	Pacific Ocean: Southern Ocean	GO-SHIP P15S	21.784	35.75	207.6	0.34	0.29	0.11	0.12	0.404	64	98.76
P15S.9236	34452	SAMN08952952	PRJNA385736	2016-06-11	0456	-23	-170	6.3	Pacific Ocean: Southern Ocean	GO-SHIP P15S	24.792	35.66	207.4	0.51	-0.04*	0	0.12	0.335	74	NA
P15S.9235	37371	SAMN08219167	PRJNA385736	2016-06-11	0456	-23	-170	21.4	Pacific Ocean: Southern Ocean	GO-SHIP P15S	24.796	35.66	207.4	0.51	-0.04*	0	0.11	0.373	103	NA
P15S.9234	37370	SAMN08219166	PRJNA385736	2016-06-11	0456	-23	-170	41	Pacific Ocean: Southern Ocean	GO-SHIP P15S	24.797	35.66	207.3	0.52	-0.04*	0	0.11	0.264	89	NA
P15S.9232	34600	SAMN08952746	PRJNA385736	2016-06-11	0456	-23	-170	95.8	Pacific Ocean: Southern Ocean	GO-SHIP P15S	24.841	35.68	206.5	0.49	-0.04*	0.01	0.11	0.473	106	NA
P15S.9336	34453	SAMN08952953	PRJNA385736	2016-06-11	1232	-22.5	-170	6.3	Pacific Ocean: Southern Ocean	GO-SHIP P15S	24.675	35.68	207.6	0.22	-0.04*	0	0.11	0.275	76	98.82
P15S.9335	37377	SAMN08219173	PRJNA385736	2016-06-11	1232	-22.5	-170	27	Pacific Ocean: Southern Ocean	GO-SHIP P15S	24.676	35.68	207.6	0.22	-0.04*	0	0.11	0.185	46	98.82
P15S.9333	34601	SAMN08952747	PRJNA385736	2016-06-11	1232	-22.5	-170	92.6	Pacific Ocean: Southern Ocean	GO-SHIP P15S	24.453	35.69	208.6	0.19	-0.04*	0	0.09	0.358	58	98.82
P15S.9332	37376	SAMN08219172	PRJNA385736	2016-06-11	1232	-22.5	-170	121.7	Pacific Ocean: Southern Ocean	GO-SHIP P15S	22.39	35.75	203.7	0.19	0.19	0.08	0.13	0.474	111	98.82
P15S.9436	34454	SAMN08952954	PRJNA385736	2016-06-11	2006	-22	-170	4.1	Pacific Ocean: Southern Ocean	GO-SHIP P15S	24.404	35.67	208.6	0.19	-0.04*	0	0.08	0.234	214	NA
P15S.9435	37383	SAMN08219179	PRJNA385736	2016-06-11	2006	-22	-170	20.2	Pacific Ocean: Southern Ocean	GO-SHIP P15S	24.408	35.67	208.6	0.2	-0.04*	0	0.08	0.167	144	NA
P15S.9433	37382	SAMN08219178	PRJNA385736	2016-06-11	2006	-22	-170	85.3	Pacific Ocean: Southern Ocean	GO-SHIP P15S	24.357	35.7	208.6	0.2	-0.04*	0	0.08	0.314	54	NA
P15S.9432	34602	SAMN08952748	PRJNA385736	2016-06-11	2006	-22	-170	113.5	Pacific Ocean: Southern Ocean	GO-SHIP P15S	22.546	35.76	209.4	0.21	0.02	0.02	0.08	0.368	67	NA
P15S.9536	34455	SAMN08952955	PRJNA385736	2016-06-11	0303	-21.5	-170	5.7	Pacific Ocean: Southern Ocean	GO-SHIP P15S	24.472	35.65	208.7	0.21	-0.04*	0.01	0.08	NA	98	NA
P15S.9534	37389	SAMN08219185	PRJNA385736	2016-06-11	0303	-21.5	-170	40.7	Pacific Ocean: Southern Ocean	GO-SHIP P15S	24.475	35.66	208.9	0.2	-0.04*	0.01	0.08	NA	55	NA
P15S.9533	37388	SAMN08219184	PRJNA385736	2016-06-11	0303	-21.5	-170	65.2	Pacific Ocean: Southern Ocean	GO-SHIP P15S	24.415	35.69	208.6	0.21	-0.03*	0	0.08	NA	30	NA
P15S.9531	34603	SAMN08952749	PRJNA385736	2016-06-11	0303	-21.5	-170	115.6	Pacific Ocean: Southern Ocean	GO-SHIP P15S	21.448	35.75	197.7	0.27	0.99	0.09	0.16	NA	76	NA
P15S.9636	34456	SAMN08952956	PRJNA385736	2016-06-12	1006	-21	-170	5.5	Pacific Ocean: Southern Ocean	GO-SHIP P15S	24.965	35.62	206.7	0.28	-0.03*	0	0.11	0.565	70	NA
P15S.9635	37395	SAMN08219191	PRJNA385736	2016-06-12	1006	-21	-170	25.9	Pacific Ocean: Southern Ocean	GO-SHIP P15S	24.949	35.64	206.6	0.26	-0.04*	0	0.11	0.334	155	NA
P15S.9634	37394	SAMN08219190	PRJNA385736	2016-06-12	1006	-21	-170	51.4	Pacific Ocean: Southern Ocean	GO-SHIP P15S	24.665	35.65	207.5	0.24	-0.04*	0	0.09	0.425	88	NA
P15S.9633	34604	SAMN08952750	PRJNA385736	2016-06-12	1006	-21	-170	76.5	Pacific Ocean: Southern Ocean	GO-SHIP P15S	24.621	35.64	207.5	0.22	-0.05*	0.01	0.08	0.652	53	NA
P15S.9736	34457	SAMN08952957	PRJNA385736	2016-06-12	1732	-20.5	-170	4.3	Pacific Ocean: Southern Ocean	GO-SHIP P15S	25.524	35.57	204.6	0.37	-0.04*	0	0.13	0.497	110	NA
P15S.9734	37401	SAMN08219197	PRJNA385736	2016-06-12	1732	-20.5	-170	60.7	Pacific Ocean: Southern Ocean	GO-SHIP P15S	24.936	35.65	206	0.28	-0.04*	0	0.1	0.709	39	NA
P15S.9733	37400	SAMN08219196	PRJNA385736	2016-06-12	1732	-20.5	-170	86.1	Pacific Ocean: Southern Ocean	GO-SHIP P15S	24.737	35.64	207	0.25	-0.04*	0	0.09	0.738	54	NA
P15S.9732	34605	SAMN08952751	PRJNA385736	2016-06-12	1732	-20.5	-170	135	Pacific Ocean: Southern Ocean	GO-SHIP P15S	22.253	35.76	192.5	0.35	1.11	0.06	0.19	0.722	68	NA
P15S.9836	34458	SAMN08952958	PRJNA385736	2016-06-12	0023	-20	-170	4.3	Pacific Ocean: Southern Ocean	GO-SHIP P15S	25.394	35.64	205.7	0.22	-0.04*	0.01	0.11	NA	157	NA
P15S.9834	37407	SAMN08219203	PRJNA385736	2016-06-12	0023	-20	-170	40.2	Pacific Ocean: Southern Ocean	GO-SHIP P15S	25.282	35.64	205.6	0.2	-0.04*	0.01	0.11	NA	89	NA
P15S.9832	34606	SAMN08952752	PRJNA385736	2016-06-12	0023	-20	-170	90.4	Pacific Ocean: Southern Ocean	GO-SHIP P15S	25.207	35.66	206.2	0.14	-0.04*	0.01	0.09	NA	66	NA
P15S.9831	37406	SAMN08219202	PRJNA385736	2016-06-12	0023	-20	-170	125.4	Pacific Ocean: Southern Ocean	GO-SHIP P15S	24.792	35.73	201.8	0.15	0	0.02	0.12	NA	81	NA
P15S.9936	34459	SAMN08952959	PRJNA385736	2016-06-13	0649	-19.5	-170	4.9	Pacific Ocean: Southern Ocean	GO-SHIP P15S	25.239	35.69	206.1	0.29	-0.04*	0	0.12	0.353	127	NA
P15S.9934	37413	SAMN08219209	PRJNA385736	2016-06-13	0649	-19.5	-170	50.4	Pacific Ocean: Southern Ocean	GO-SHIP P15S	25.227	35.69	205.9	0.27	-0.04*	0	0.12	0.39	102	NA
P15S.9933	37412	SAMN08219208	PRJNA385736	2016-06-13	0649	-19.5	-170	75.9	Pacific Ocean: Southern Ocean	GO-SHIP P15S	25.144	35.7	206.1	0.26	-0.04*	0	0.11	0.563	83	NA
P15S.9932	34607	SAMN08952753	PRJNA385736	2016-06-13	0649	-19.5	-170	106.4	Pacific Ocean: Southern Ocean	GO-SHIP P15S	23.739	35.76	200.5	0.26	-0.03*	0.01	0.13	0.987	119	NA
P15S.10036	34460	SAMN08952960	PRJNA385736	2016-06-13	1215	-19	-170.06	4.7	Pacific Ocean: Southern Ocean	GO-SHIP P15S	25.294	35.7	205.7	0.3	-0.04*	0.01	0.14	0.246	138	NA
P15S.10035	37419	SAMN08219215	PRJNA385736	2016-06-13	1215	-19	-170.06	38	Pacific Ocean: Southern Ocean	GO-SHIP P15S	25.273	35.7	205.7	0.29	-0.04*	0.01	0.14	0.26	113	NA
P15S.10034	37418	SAMN08219214	PRJNA385736	2016-06-13	1215	-19	-170.06	62.5	Pacific Ocean: Southern Ocean	GO-SHIP P15S	25.239	35.7	205.6	0.28	-0.04*	0.01	0.14	0.429	81	NA
P15S.10033	34608	SAMN08952754	PRJNA385736	2016-06-13	1215	-19	-170.06	91.9	Pacific Ocean: Southern Ocean	GO-SHIP P15S	23.603	35.81	194.6	0.32	0.59	0.03	0.2	0.917	176	NA
P15S.10136	34461	SAMN08952961	PRJNA385736	2016-06-13	1855	-18.5	-170	4.3	Pacific Ocean: Southern Ocean	GO-SHIP P15S	26.195	35.48	202.6	0.28	-0.02*	0	0.14	0.256	174	NA
P15S.10134	37425	SAMN08219221	PRJNA385736	2016-06-13	1855	-18.5	-170	39.1	Pacific Ocean: Southern Ocean	GO-SHIP P15S	25.599	35.66	204.6	0.26	-0.02*	0	0.13	0.294	68	NA
P15S.10132	37424	SAMN08219220	PRJNA385736	2016-06-13	1855	-18.5	-170	88.8	Pacific Ocean: Southern Ocean	GO-SHIP P15S	25.353	35.73	204.7	0.25	-0.02*	0	0.13	0.467	40	NA
P15S.10131	34609	SAMN08952755	PRJNA385736	2016-06-13	1855	-18.5	-170	133.7	Pacific Ocean: Southern Ocean	GO-SHIP P15S	22.94	35.77	197.2	0.21	0.39	0.08	0.16	0.778	100	NA
P15S.10236	34462	SAMN08952962	PRJNA385736	2016-06-14	0115	-18	-170	5	Pacific Ocean: Southern Ocean	GO-SHIP P15S	26.505	35.47	201.9	0.37	0.01	0	0.15	0.17	170	NA
P15S.10235	37431	SAMN08219227	PRJNA385736	2016-06-14	0115	-18	-170	23.1	Pacific Ocean: Southern Ocean	GO-SHIP P15S	26.497	35.47	201.9	0.36	0.01	0	0.15	0.141	102	NA
P15S.10233	37430	SAMN08219226	PRJNA385736	2016-06-14	0115	-18	-170	75.3	Pacific Ocean: Southern Ocean	GO-SHIP P15S	26.046	35.67	204.5	0.31	0.02	0	0.13	0.395	27	NA
P15S.10231	34610	SAMN08952756	PRJNA385736	2016-06-14	0115	-18	-170	134.6	Pacific Ocean: Southern Ocean	GO-SHIP P15S	23.77	35.79	197.6	0.31	0.09	0.03	0.15	0.561	54	NA
P15S.10336	34463	SAMN08952963	PRJNA385736	2016-06-14	1030	-17.5	-170	5.2	Pacific Ocean: Southern Ocean	GO-SHIP P15S	26.722	35.43	201.1	0.46	-0.03*	0.01	0.16	0.167	113	NA
P15S.10334	37434	SAMN08219230	PRJNA385736	2016-06-14	1030	-17.5	-170	62	Pacific Ocean: Southern Ocean	GO-SHIP P15S	26.479	35.48	201.5	0.45	-0.03*	0.01	0.16	0.215	159	NA
P15S.10333	37433	SAMN08219229	PRJNA385736	2016-06-14	1030	-17.5	-170	86.8	Pacific Ocean: Southern Ocean	GO-SHIP P15S	26.534	35.71	200.3	0.47	-0.02*	0	0.18	0.321	77	NA
P15S.10332	34611	SAMN08952757	PRJNA385736	2016-06-14	1030	-17.5	-170	111.6	Pacific Ocean: Southern Ocean	GO-SHIP P15S	24.583	35.85	195.8	0.44	0.02	0.02	0.19	0.944	131	NA
P15S.10436	34464	SAMN08952964	PRJNA385736	2016-06-14	1651	-17	-170	6.1	Pacific Ocean: Southern Ocean	GO-SHIP P15S	26.57	35.45	201.6	0.45	-0.05*	0.01	0.16	0.121	195	NA
P15S.10434	37440	SAMN08219236	PRJNA385736	2016-06-14	1651	-17	-170	41	Pacific Ocean: Southern Ocean	GO-SHIP P15S	26.585	35.45	201.6	0.45	-0.05*	0.01	0.16	NA	126	NA
P15S.10432	34612	SAMN08952758	PRJNA385736	2016-06-14	1651	-17	-170	90.6	Pacific Ocean: Southern Ocean	GO-SHIP P15S	26.378	35.88	200.8	0.47	-0.05*	0.01	0.18	0.476	52	NA
P15S.10431	37439	SAMN08219235	PRJNA385736	2016-06-14	1651	-17	-170	131.1	Pacific Ocean: Southern Ocean	GO-SHIP P15S	23.918	35.92	184.6	0.48	0.9	0.3	0.27	0.718	88	NA
P15S.10536	34465	SAMN08952965	PRJNA385736	2016-06-14	2324	-16.5	-170	4.8	Pacific Ocean: Southern Ocean	GO-SHIP P15S	27.127	35.44	200.2	0.31	-0.05*	0.01	0.16	0.148	212	NA
P15S.10534	34613	SAMN08952759	PRJNA385736	2016-06-14	2324	-16.5	-170	54.6	Pacific Ocean: Southern Ocean	GO-SHIP P15S	27.058	35.45	200.3	0.3	-0.06*	0.01	0.17	NA	105	NA
P15S.10532	37446	SAMN08219242	PRJNA385736	2016-06-14	2324	-16.5	-170	127.1	Pacific Ocean: Southern Ocean	GO-SHIP P15S	24.077	36.04	179.5	0.38	1.49	0.26	0.34	0.823	83	NA
P15S.10636	34466	SAMN08952966	PRJNA385736	2016-06-15	0606	-16	-170	5.1	Pacific Ocean: Southern Ocean	GO-SHIP P15S	27.443	35.39	198.8	0.41	-0.03*	0	0.15	0.154	116	NA
P15S.10635	37452	SAMN08219248	PRJNA385736	2016-06-15	0606	-16	-170	35.9	Pacific Ocean: Southern Ocean	GO-SHIP P15S	27.232	36.02	199.5	0.39	-0.03*	0	0.15	0.16	75	NA
P15S.10633	34614	SAMN08952760	PRJNA385736	2016-06-15	0606	-16	-170	85.9	Pacific Ocean: Southern Ocean	GO-SHIP P15S	26.062	36.04	192.8	0.46	-0.03*	0.01	0.22	0.631	65	NA
P15S.10632	37451	SAMN08219247	PRJNA385736	2016-06-15	0606	-16	-170	117.2	Pacific Ocean: Southern Ocean	GO-SHIP P15S	24.343	36.04	178.2	0.47	1.36	0.23	0.32	0.582	70	NA
P15S.10736	34467	SAMN08952967	PRJNA385736	2016-06-15	1253	-15.5	-170	5	Pacific Ocean: Southern Ocean	GO-SHIP P15S	27.826	35.06	196.7	0.41	-0.05*	0.01	0.17	0.213	113	NA
P15S.10734	37458	SAMN08219254	PRJNA385736	2016-06-15	1253	-15.5	-170	42.2	Pacific Ocean: Southern Ocean	GO-SHIP P15S	27.796	35.09	198	0.38	-0.04*	0	0.16	0.212	147	NA
P15S.10733	34615	SAMN08952761	PRJNA385736	2016-06-15	1253	-15.5	-170	68.5	Pacific Ocean: Southern Ocean	GO-SHIP P15S	27.015	35.98	197.6	0.39	-0.04*	0	0.22	0.419	46	NA
P15S.10732	37457	SAMN08219253	PRJNA385736	2016-06-15	1253	-15.5	-170	92.9	Pacific Ocean: Southern Ocean	GO-SHIP P15S	25.205	35.99	189.8	0.38	0.2	0.04	0.25	0.463	179	NA
P15S.10836	34468	SAMN08952968	PRJNA385736	2016-06-15	1856	-15	-170	4.6	Pacific Ocean: Southern Ocean	GO-SHIP P15S	28.093	35	197	0.65	-0.03*	0	0.17	0.237	182	NA
P15S.10835	37464	SAMN08219260	PRJNA385736	2016-06-15	1856	-15	-170	23.7	Pacific Ocean: Southern Ocean	GO-SHIP P15S	28.099	35	196.3	0.66	-0.03*	0	0.17	0.263	89	NA
P15S.10834	34616	SAMN08952762	PRJNA385736	2016-06-15	1856	-15	-170	50.7	Pacific Ocean: Southern Ocean	GO-SHIP P15S	28.008	35.36	194.9	0.63	-0.02*	0	0.2	0.505	95	NA
P15S.10833	37463	SAMN08219259	PRJNA385736	2016-06-15	1856	-15	-170	75.1	Pacific Ocean: Southern Ocean	GO-SHIP P15S	26.326	36.02	169	0.85	1.73	0.36	0.42	1.767	129	NA
P15S.10936	34469	SAMN08952969	PRJNA385736	2016-06-15	2331	-14.66	-170	5.6	Pacific Ocean: Southern Ocean	GO-SHIP P15S	28.405	34.98	196	0.41	-0.03*	0	0.18	0.349	130	NA
P15S.10935	37470	SAMN08219266	PRJNA385736	2016-06-15	2331	-14.66	-170	35.1	Pacific Ocean: Southern Ocean	GO-SHIP P15S	27.979	35.06	197.6	0.46	-0.03*	0	0.17	0.503	31	NA
P15S.10934	34617	SAMN08952763	PRJNA385736	2016-06-15	2331	-14.66	-170	61.2	Pacific Ocean: Southern Ocean	GO-SHIP P15S	26.992	35.96	189.1	0.53	0.1	0.04	0.27	0.749	128	NA
P15S.10933	37469	SAMN08219265	PRJNA385736	2016-06-15	2331	-14.66	-170	81.3	Pacific Ocean: Southern Ocean	GO-SHIP P15S	25.736	36.09	156.9	0.84	3.99	0.3	0.53	0.94	237	NA
P15S.11036	34470	SAMN08952970	PRJNA385736	2016-06-16	0450	-14.28	-170	5	Pacific Ocean: Southern Ocean	GO-SHIP P15S	28.664	34.98	196.4	0.42	-0.04*	0.01	0.18	0.29	110	NA
P15S.11034	37476	SAMN08219272	PRJNA385736	2016-06-16	0450	-14.28	-170	41.5	Pacific Ocean: Southern Ocean	GO-SHIP P15S	27.953	35.07	198.2	0.48	-0.04*	0.01	0.18	0.225	64	NA
P15S.11033	37475	SAMN08219271	PRJNA385736	2016-06-16	0450	-14.28	-170	61.2	Pacific Ocean: Southern Ocean	GO-SHIP P15S	27.975	36.04	195.8	0.48	-0.02*	0.01	0.22	0.728	139	NA
P15S.11032	34618	SAMN08952764	PRJNA385736	2016-06-16	0450	-14.28	-170	86.1	Pacific Ocean: Southern Ocean	GO-SHIP P15S	25.579	36.04	179.5	0.6	1.33	0.13	0.35	1.217	138	NA
P15S.11136	34471	SAMN08952971	PRJNA385736	2016-06-16	0924	-13.97	-170	4.8	Pacific Ocean: Southern Ocean	GO-SHIP P15S	28.728	34.94	195.3	0.32	-0.02*	0	0.17	0.232	124	98.42
P15S.11135	37482	SAMN08219278	PRJNA385736	2016-06-16	0924	-13.97	-170	24.9	Pacific Ocean: Southern Ocean	GO-SHIP P15S	28.683	34.96	195.2	0.33	-0.02*	0	0.17	0.229	59	98.42
P15S.11134	34619	SAMN08952765	PRJNA385736	2016-06-16	0924	-13.97	-170	50.6	Pacific Ocean: Southern Ocean	GO-SHIP P15S	28.494	35.46	193.1	0.19	0.23	0.05	0.22	1.373	46	98.42
P15S.11133	37481	SAMN08219277	PRJNA385736	2016-06-16	0924	-13.97	-170	74.8	Pacific Ocean: Southern Ocean	GO-SHIP P15S	26.796	35.89	160.9	0.88	3.5	0.46	0.49	1.221	90	98.42
P15S.11236	37488	SAMN08363561	PRJNA385736	2016-06-16	1426	-13.82	-170	6	Pacific Ocean: Southern Ocean	GO-SHIP P15S	28.819	-999	-999	NA	NA	NA	NA	NA	209	NA
P15S.11232	37487	SAMN08363560	PRJNA385736	2016-06-16	1426	-13.82	-170	111	Pacific Ocean: Southern Ocean	GO-SHIP P15S	25.031	36.12	143.6	0.96	6.24	0.05	0.64	NA	35	NA
P15S.11336	34472	SAMN08952972	PRJNA385736	2016-06-16	1947	-13.5	-170	5.9	Pacific Ocean: Southern Ocean	GO-SHIP P15S	28.995	34.98	194.3	0.25	0	0.02	0.18	0.336	208	98.59
P15S.11334	37494	SAMN08363567	PRJNA385736	2016-06-16	1947	-13.5	-170	41.5	Pacific Ocean: Southern Ocean	GO-SHIP P15S	28.897	35.35	189.7	0.37	0.41	0.05	0.24	0.663	204	98.59
P15S.11333	34620	SAMN08952766	PRJNA385736	2016-06-16	1947	-13.5	-170	65.8	Pacific Ocean: Southern Ocean	GO-SHIP P15S	27.321	36.01	168.3	0.68	2.2	0.29	0.44	1.055	190	98.59
P15S.11332	37493	SAMN08363566	PRJNA385736	2016-06-16	1947	-13.5	-170	90.9	Pacific Ocean: Southern Ocean	GO-SHIP P15S	26.261	36.18	160.4	0.65	2.79	0.6	0.5	0.669	164	98.59
P15S.11436	34473	SAMN08952973	PRJNA385736	2016-06-17	0230	-13	-170	5.7	Pacific Ocean: Southern Ocean	GO-SHIP P15S	29.278	34.87	193.9	0.29	-0.03*	0.01	0.15	0.164	185	98.73
P15S.11435	37500	SAMN08363573	PRJNA385736	2016-06-17	0230	-13	-170	23.7	Pacific Ocean: Southern Ocean	GO-SHIP P15S	29.192	34.9	194	0.31	-0.02*	0.01	0.15	0.226	145	98.73
P15S.11434	37499	SAMN08363572	PRJNA385736	2016-06-17	0230	-13	-170	49.8	Pacific Ocean: Southern Ocean	GO-SHIP P15S	29.206	35.26	190.6	0.43	0.39	0.08	0.22	0.39	127	98.73
P15S.11433	34621	SAMN08952767	PRJNA385736	2016-06-17	0230	-13	-170	80.4	Pacific Ocean: Southern Ocean	GO-SHIP P15S	27.776	35.98	165	0.84	2.89	0.59	0.48	0.726	89	98.73
P15S.11536	34474	SAMN08952974	PRJNA385736	2016-06-17	0901	-12.5	-170	5	Pacific Ocean: Southern Ocean	GO-SHIP P15S	29.296	34.75	193.4	0.38	-0.04*	0.01	0.14	0.125	145	98.77
P15S.11535	37506	SAMN08363579	PRJNA385736	2016-06-17	0901	-12.5	-170	36	Pacific Ocean: Southern Ocean	GO-SHIP P15S	29.318	34.92	193.8	0.4	-0.04*	0.01	0.16	0.15	117	98.77
P15S.11533	34622	SAMN08952768	PRJNA385736	2016-06-17	0901	-12.5	-170	86.2	Pacific Ocean: Southern Ocean	GO-SHIP P15S	27.433	36.12	163.5	0.88	2.55	0.68	0.48	0.494	66	98.77
P15S.11533b	37505	SAMN08363578	PRJNA385736	2016-06-17	0901	-12.5	-170	86.2	Pacific Ocean: Southern Ocean	GO-SHIP P15S	27.433	#N/A	#N/A	0.88	2.55	0.68	0.48	0.494	150	98.77
P15S.11636	34475	SAMN08952975	PRJNA385736	2016-06-17	1535	-11.99	-170	5.9	Pacific Ocean: Southern Ocean	GO-SHIP P15S	29.334	34.68	193.6	0.46	-0.02*	0.01	0.14	0.106	159	98.85
P15S.11634	37512	SAMN08363585	PRJNA385736	2016-06-17	1535	-11.99	-170	40.5	Pacific Ocean: Southern Ocean	GO-SHIP P15S	29.344	34.7	193.2	0.46	-0.03*	0.01	0.15	0.124	113	98.85
P15S.11633	34623	SAMN08952769	PRJNA385736	2016-06-17	1535	-11.99	-170	65.5	Pacific Ocean: Southern Ocean	GO-SHIP P15S	29.453	35.33	193.4	0.56	0	0.02	0.2	0.194	112	98.85
P15S.11632	37511	SAMN08363584	PRJNA385736	2016-06-17	1535	-11.99	-170	90.4	Pacific Ocean: Southern Ocean	GO-SHIP P15S	27.95	36.05	171.4	0.88	1.65	0.42	0.4	0.369	200	98.85
P15S.11736	34476	SAMN08952976	PRJNA385736	2016-06-17	2158	-11.5	-170	5.7	Pacific Ocean: Southern Ocean	GO-SHIP P15S	29.5	34.71	193.4	0.25	-0.05*	0.01	0.14	0.143	67	98.87
P15S.11735	37518	SAMN08363591	PRJNA385736	2016-06-17	2158	-11.5	-170	25.5	Pacific Ocean: Southern Ocean	GO-SHIP P15S	29.499	34.71	193.2	0.25	-0.05*	0.01	0.14	0.137	99	98.87
P15S.11733	34624	SAMN08952770	PRJNA385736	2016-06-17	2158	-11.5	-170	75.8	Pacific Ocean: Southern Ocean	GO-SHIP P15S	28.104	35.92	164	0.81	2.86	0.63	0.48	0.369	257	98.87
P15S.11732	37517	SAMN08363590	PRJNA385736	2016-06-17	2158	-11.5	-170	104.2	Pacific Ocean: Southern Ocean	GO-SHIP P15S	26.695	36.17	155.3	0.78	3.59	0.83	0.55	0.29	185	98.87
P15S.11836	34477	SAMN08952977	PRJNA385736	2016-06-18	0430	-11	-170	4.5	Pacific Ocean: Southern Ocean	GO-SHIP P15S	29.657	34.69	192.7	0.4	-0.05*	0.01	0.16	0.097	85	98.75
P15S.11834	34625	SAMN08952771	PRJNA385736	2016-06-18	0430	-11	-170	60.2	Pacific Ocean: Southern Ocean	GO-SHIP P15S	29.657	35.86	174.1	0.4	-0.05*	0.01	0.16	0.352	251	98.75
P15S.11833	37524	SAMN08363597	PRJNA385736	2016-06-18	0430	-11	-170	85.8	Pacific Ocean: Southern Ocean	GO-SHIP P15S	26.811	36.11	153.7	1	3.87	0.89	0.58	0.399	318	98.75
P15S.11832	37523	SAMN08363596	PRJNA385736	2016-06-18	0430	-11	-170	110.2	Pacific Ocean: Southern Ocean	GO-SHIP P15S	25.921	36.24	153.3	0.9	3.95	0.8	0.58	0.454	156	98.75
P15S.11936	34478	SAMN08952978	PRJNA385736	2016-06-18	1048	-10.5	-170	5.7	Pacific Ocean: Southern Ocean	GO-SHIP P15S	29.766	34.55	192.7	0.31	-0.05*	0.01	0.15	0.106	74	98.61
P15S.11934	37530	SAMN08363603	PRJNA385736	2016-06-18	1048	-10.5	-170	33.3	Pacific Ocean: Southern Ocean	GO-SHIP P15S	29.772	34.58	192.5	0.3	-0.05*	0.01	0.15	0.127	56	98.61
P15S.11933	34626	SAMN08952772	PRJNA385736	2016-06-18	1048	-10.5	-170	65.5	Pacific Ocean: Southern Ocean	GO-SHIP P15S	29.102	35.76	180.6	0.82	1.85	0.64	0.41	0.251	84	98.61
P15S.11932	37529	SAMN08363602	PRJNA385736	2016-06-18	1048	-10.5	-170	100.6	Pacific Ocean: Southern Ocean	GO-SHIP P15S	26.384	36.18	152.4	0.83	4.06	0.93	0.59	0.373	248	98.61
P15S.12036	34479	SAMN08952979	PRJNA385736	2016-06-18	1821	-9.92	-169.63	5.4	Pacific Ocean: Southern Ocean	GO-SHIP P15S	29.821	34.5	192.5	0.29	-0.01*	0.01	0.14	0.209	93	98.69
P15S.12035	37536	SAMN08363609	PRJNA385736	2016-06-18	1821	-9.92	-169.63	26	Pacific Ocean: Southern Ocean	GO-SHIP P15S	29.816	34.5	192.4	0.28	-0.01*	0.01	0.14	0.181	79	98.69
P15S.12033	34627	SAMN08952773	PRJNA385736	2016-06-18	1821	-9.92	-169.63	75.2	Pacific Ocean: Southern Ocean	GO-SHIP P15S	28.985	35.77	174	0.73	1.99	0.56	0.42	0.718	387	98.69
P15S.12032	37535	SAMN08363608	PRJNA385736	2016-06-18	1821	-9.92	-169.63	100.8	Pacific Ocean: Southern Ocean	GO-SHIP P15S	27.188	36	149.8	0.98	4.2	1.1	0.6	0.851	188	98.69
P15S.12136	34480	SAMN08952980	PRJNA385736	2016-06-18	0248	-9.5	-169	5.3	Pacific Ocean: Southern Ocean	GO-SHIP P15S	29.978	34.59	192.6	0.27	-0.05*	0.01	0.15	NA	89	NA
P15S.12135	37542	SAMN08363615	PRJNA385736	2016-06-18	0248	-9.5	-169	35.9	Pacific Ocean: Southern Ocean	GO-SHIP P15S	29.905	34.59	192.6	0.28	-0.05*	0.01	0.15	NA	54	NA
P15S.12134	34628	SAMN08952774	PRJNA385736	2016-06-18	0248	-9.5	-169	62.1	Pacific Ocean: Southern Ocean	GO-SHIP P15S	29.964	35.47	190	0.51	0.59	0.18	0.29	NA	88	NA
P15S.12133	37541	SAMN08363614	PRJNA385736	2016-06-18	0248	-9.5	-169	91.3	Pacific Ocean: Southern Ocean	GO-SHIP P15S	27.61	36.01	153.1	0.94	4.05	1.18	0.6	NA	230	NA
P15S.12236	34481	SAMN08952981	PRJNA385736	2016-06-19	0922	-9	-168.88	5.6	Pacific Ocean: Southern Ocean	GO-SHIP P15S	29.924	34.52	192.8	0.39	-0.01*	0	0.14	0.193	137	98.62
P15S.12235	37548	SAMN08363621	PRJNA385736	2016-06-19	0922	-9	-168.88	20.2	Pacific Ocean: Southern Ocean	GO-SHIP P15S	29.926	34.53	192.7	0.39	-0.01*	0	0.14	0.216	111	98.62
P15S.12233	34629	SAMN08952775	PRJNA385736	2016-06-19	0922	-9	-168.88	60.8	Pacific Ocean: Southern Ocean	GO-SHIP P15S	29.669	35.52	186.7	0.78	1.24	0.4	0.35	0.682	402	98.62
P15S.12232	37547	SAMN08363620	PRJNA385736	2016-06-19	0922	-9	-168.88	96.4	Pacific Ocean: Southern Ocean	GO-SHIP P15S	27.623	35.96	152.9	1.1	3.62	1.2	0.58	0.675	223	98.62
P15S.12336	34482	SAMN08952982	PRJNA385736	2016-06-19	1606	-8.49	-168.75	5.4	Pacific Ocean: Southern Ocean	GO-SHIP P15S	29.977	34.51	192.4	0.4	-0.05*	0.01	0.14	0.217	151	98.73
P15S.12335	37554	SAMN08363627	PRJNA385736	2016-06-19	1606	-8.49	-168.75	24.3	Pacific Ocean: Southern Ocean	GO-SHIP P15S	29.978	34.51	192.5	0.38	-0.04*	0	0.14	0.159	59	98.73
P15S.12333	34630	SAMN08952776	PRJNA385736	2016-06-19	1606	-8.49	-168.75	75.9	Pacific Ocean: Southern Ocean	GO-SHIP P15S	28.693	35.79	170.7	0.91	2.48	1	0.47	0.643	526	98.73
P15S.12332	37553	SAMN08363626	PRJNA385736	2016-06-19	1606	-8.49	-168.75	100.7	Pacific Ocean: Southern Ocean	GO-SHIP P15S	27.194	36.01	148.6	1.03	4.47	1.31	0.63	0.518	326	98.73
P15S.12436	34483	SAMN08952983	PRJNA385736	2016-06-19	2240	-8	-168.62	5.7	Pacific Ocean: Southern Ocean	GO-SHIP P15S	30.138	34.56	192.8	0.88	-0.04*	0	0.15	0.142	59	98.73
P15S.12434	34631	SAMN08952777	PRJNA385736	2016-06-19	2240	-8	-168.62	61.5	Pacific Ocean: Southern Ocean	GO-SHIP P15S	29.68	35.51	189.3	1.16	0.72	0.25	0.3	0.27	92	98.73
P15S.12536	34484	SAMN08952984	PRJNA385736	2016-06-20	0522	-7.5	-168.75	5	Pacific Ocean: Southern Ocean	GO-SHIP P15S	29.971	34.5	192.8	0.77	-0.03*	0	0.14	0.13	111	98.65
P15S.12534	37560	SAMN08363633	PRJNA385736	2016-06-20	0522	-7.5	-168.75	40.9	Pacific Ocean: Southern Ocean	GO-SHIP P15S	29.994	34.67	193.2	0.73	-0.04*	0.01	0.15	0.213	67	98.65
P15S.12533	34632	SAMN08952778	PRJNA385736	2016-06-20	0522	-7.5	-168.75	61	Pacific Ocean: Southern Ocean	GO-SHIP P15S	29.505	35.58	185.4	1.16	1.32	0.37	0.35	0.419	58	98.65
P15S.12532	37559	SAMN08363632	PRJNA385736	2016-06-20	0522	-7.5	-168.75	100.6	Pacific Ocean: Southern Ocean	GO-SHIP P15S	27.418	36.01	156	1.49	3.68	1.73	0.6	0.468	254	98.65
P15S.12636	34485	SAMN08952985	PRJNA385736	2016-06-20	1215	-7	-168.75	5.1	Pacific Ocean: Southern Ocean	GO-SHIP P15S	30.075	34.65	192.8	0.63	0	0	0.15	0.27	74	98.57
P15S.12635	37566	SAMN08363639	PRJNA385736	2016-06-20	1215	-7	-168.75	25.4	Pacific Ocean: Southern Ocean	GO-SHIP P15S	30.068	34.66	192.8	0.62	0	0	0.15	0.223	60	98.57
P15S.12633	34633	SAMN08952779	PRJNA385736	2016-06-20	1215	-7	-168.75	75.3	Pacific Ocean: Southern Ocean	GO-SHIP P15S	29.361	35.81	185.9	1.1	0.61	0.22	0.31	0.895	286	98.57
P15S.12632	37565	SAMN08363638	PRJNA385736	2016-06-20	1215	-7	-168.75	100.4	Pacific Ocean: Southern Ocean	GO-SHIP P15S	28.019	36.12	158.9	1.29	3	1.45	0.56	0.892	167	98.57
P15S.12736	34486	SAMN08952986	PRJNA385736	2016-06-20	1858	-6.5	-168.75	5.9	Pacific Ocean: Southern Ocean	GO-SHIP P15S	30.162	34.77	192.3	0.42	-0.01*	0	0.14	0.226	54	98.62
P15S.12735	37572	SAMN08363645	PRJNA385736	2016-06-20	1858	-6.5	-168.75	20.8	Pacific Ocean: Southern Ocean	GO-SHIP P15S	30.172	34.78	192.3	0.38	-0.01*	0	0.14	0.247	23	98.62
P15S.12734	37571	SAMN08363644	PRJNA385736	2016-06-20	1858	-6.5	-168.75	60.1	Pacific Ocean: Southern Ocean	GO-SHIP P15S	30.181	35.51	198	0.85	0.24	0.04	0.24	0.644	32	98.62
P15S.12732	34634	SAMN08952780	PRJNA385736	2016-06-20	1858	-6.5	-168.75	111.2	Pacific Ocean: Southern Ocean	GO-SHIP P15S	27.496	36.18	161	1.18	2.8	1.52	0.53	0.607	74	98.62
P15S.12836	34487	SAMN08952987	PRJNA385736	2016-06-20	0151	-6	-168.75	5.6	Pacific Ocean: Southern Ocean	GO-SHIP P15S	30.455	34.89	191.9	0.6	0.02	0	0.14	NA	60	NA
P15S.12835	37578	SAMN08363651	PRJNA385736	2016-06-20	0151	-6	-168.75	19.7	Pacific Ocean: Southern Ocean	GO-SHIP P15S	30.299	34.89	192	0.59	0.02	0	0.14	NA	98	NA
P15S.12833	37577	SAMN08363650	PRJNA385736	2016-06-20	0151	-6	-168.75	66.1	Pacific Ocean: Southern Ocean	GO-SHIP P15S	30.279	34.91	192	0.58	0.02	0	0.14	NA	116	NA
P15S.12836	34635	SAMN08952781	PRJNA385736	2016-06-20	0151	-6	-168.75	105.5	Pacific Ocean: Southern Ocean	GO-SHIP P15S	30.455	34.89	191.9	0.6	0.02	0	0.14	NA	314	NA
P15S.12936	34488	SAMN08952988	PRJNA385736	2016-06-21	0840	-5.5	-168.75	5	Pacific Ocean: Southern Ocean	GO-SHIP P15S	30.419	34.94	191.4	0.63	0	0	0.14	0.161	133	98.38
P15S.12934	37584	SAMN08363657	PRJNA385736	2016-06-21	0840	-5.5	-168.75	50.4	Pacific Ocean: Southern Ocean	GO-SHIP P15S	30.367	34.94	191.4	0.61	-0.01*	0	0.14	0.27	92	98.38
P15S.12933	34636	SAMN08952782	PRJNA385736	2016-06-21	0840	-5.5	-168.75	74.9	Pacific Ocean: Southern Ocean	GO-SHIP P15S	30.386	35.1	193.8	0.63	-0.01*	0	0.15	0.356	147	98.38
P15S.12932	37583	SAMN08363656	PRJNA385736	2016-06-21	0840	-5.5	-168.75	95.3	Pacific Ocean: Southern Ocean	GO-SHIP P15S	29.903	35.7	192.5	0.99	0.13	0.04	0.23	0.777	16	98.38
P15S.13036	34489	SAMN08952989	PRJNA385736	2016-06-21	1518	-5	-168.75	5	Pacific Ocean: Southern Ocean	GO-SHIP P15S	30.373	34.98	191.3	0.73	-0.02*	0	0.15	0.318	132	98.43
P15S.13035	37590	SAMN08363663	PRJNA385736	2016-06-21	1518	-5	-168.75	35.4	Pacific Ocean: Southern Ocean	GO-SHIP P15S	30.387	34.98	191.2	0.72	-0.02*	0	0.15	0.283	81	98.43
P15S.13034	37589	SAMN08363662	PRJNA385736	2016-06-21	1518	-5	-168.75	62.1	Pacific Ocean: Southern Ocean	GO-SHIP P15S	30.397	34.98	191.4	0.72	-0.02*	0	0.15	0.365	77	98.43
P15S.13033	34637	SAMN08952783	PRJNA385736	2016-06-21	1518	-5	-168.75	101.1	Pacific Ocean: Southern Ocean	GO-SHIP P15S	29.976	35.68	193.1	1.03	0.07	0.04	0.24	0.984	361	98.43
P15S.13136	34490	SAMN08952990	PRJNA385736	2016-06-21	2148	-4.5	-168.75	4.7	Pacific Ocean: Southern Ocean	GO-SHIP P15S	30.258	34.85	193.8	0.7	-0.02*	0	0.18	0.498	413	97.83
P15S.13135	37596	SAMN08363669	PRJNA385736	2016-06-21	2148	-4.5	-168.75	20.8	Pacific Ocean: Southern Ocean	GO-SHIP P15S	30.15	34.86	194	0.7	-0.02*	0	0.18	0.378	211	97.83
P15S.13133	37595	SAMN08363668	PRJNA385736	2016-06-21	2148	-4.5	-168.75	66.3	Pacific Ocean: Southern Ocean	GO-SHIP P15S	30.14	34.88	193.4	0.7	-0.02*	0	0.18	0.481	82	97.83
P15S.13132	34638	SAMN08952784	PRJNA385736	2016-06-21	2148	-4.5	-168.75	91.7	Pacific Ocean: Southern Ocean	GO-SHIP P15S	29.733	35.91	177.6	1.51	1.3	0.57	0.4	0.962	209	97.83
P15S.13236	34491	SAMN08952991	PRJNA385736	2016-06-22	0427	-3.99	-168.75	6.3	Pacific Ocean: Southern Ocean	GO-SHIP P15S	30.183	34.91	193	0.8	-0.02*	0	0.17	0.331	222	97.99
P15S.13235	37602	SAMN08363675	PRJNA385736	2016-06-22	0427	-3.99	-168.75	27.1	Pacific Ocean: Southern Ocean	GO-SHIP P15S	30.192	34.91	192.7	0.79	-0.02*	0	0.17	0.264	355	97.99
P15S.13234	34639	SAMN08952785	PRJNA385736	2016-06-22	0427	-3.99	-168.75	51.6	Pacific Ocean: Southern Ocean	GO-SHIP P15S	30.17	34.91	193	0.78	-0.02*	0	0.17	0.413	243	97.99
P15S.13233	37601	SAMN08363674	PRJNA385736	2016-06-22	0427	-3.99	-168.75	75.6	Pacific Ocean: Southern Ocean	GO-SHIP P15S	30.164	35	192.4	0.74	-0.01*	0.01	0.18	0.462	73	97.99
P15S.13336	34492	SAMN08952992	PRJNA385736	2016-06-22	1053	-3.5	-168.75	6.3	Pacific Ocean: Southern Ocean	GO-SHIP P15S	29.962	34.82	194.2	0.91	0.03	0.01	0.18	0.525	175	97.43
P15S.13334	37608	SAMN08363681	PRJNA385736	2016-06-22	1053	-3.5	-168.75	69.8	Pacific Ocean: Southern Ocean	GO-SHIP P15S	29.382	35.18	192.9	1.32	1.14	0.05	0.29	0.771	70	97.43
P15S.13333	34640	SAMN08952786	PRJNA385736	2016-06-22	1053	-3.5	-168.75	90.6	Pacific Ocean: Southern Ocean	GO-SHIP P15S	29.29	35.78	177.4	1.24	1.43	0.48	0.39	0.785	150	97.43
P15S.13332	37607	SAMN08363680	PRJNA385736	2016-06-22	1053	-3.5	-168.75	114.4	Pacific Ocean: Southern Ocean	GO-SHIP P15S	26.586	36.08	155.3	1.79	5.61	1	0.67	0.476	32	97.43
P15S.13436	34493	SAMN08952993	PRJNA385736	2016-06-22	1725	-3	-168.75	4.8	Pacific Ocean: Southern Ocean	GO-SHIP P15S	29.93	34.84	194.1	0.69	0.02	0.01	0.18	0.489	314	97.51
P15S.13435	37614	SAMN08363687	PRJNA385736	2016-06-22	1725	-3	-168.75	20.1	Pacific Ocean: Southern Ocean	GO-SHIP P15S	29.969	34.84	194.1	0.71	0.02	0.01	0.19	0.468	253	97.51
P15S.13434	37613	SAMN08363686	PRJNA385736	2016-06-22	1725	-3	-168.75	40.8	Pacific Ocean: Southern Ocean	GO-SHIP P15S	29.972	34.85	193.2	0.69	0.02	0.01	0.18	0.45	246	97.51
P15S.13433	34641	SAMN08952787	PRJNA385736	2016-06-22	1725	-3	-168.75	81	Pacific Ocean: Southern Ocean	GO-SHIP P15S	29.641	35.57	177.7	1.37	1.55	0.27	0.43	0.717	288	97.51
P15S.13536	34494	SAMN08952994	PRJNA385736	2016-06-22	2353	-2.5	-168.75	5.2	Pacific Ocean: Southern Ocean	GO-SHIP P15S	29.673	34.95	194.7	1.38	0.26	0.02	0.2	0.371	326	97.89
P15S.13535	37620	SAMN08363693	PRJNA385736	2016-06-22	2353	-2.5	-168.75	25.1	Pacific Ocean: Southern Ocean	GO-SHIP P15S	29.659	34.95	194.7	1.58	0.28	0.02	0.21	0.44	289	97.89
P15S.13533	37619	SAMN08363692	PRJNA385736	2016-06-22	2353	-2.5	-168.75	73.8	Pacific Ocean: Southern Ocean	GO-SHIP P15S	28.756	35.37	194.8	1.76	2.22	0.19	0.39	1.075	151	97.89
P15S.13532	34642	SAMN08952788	PRJNA385736	2016-06-22	2353	-2.5	-168.75	121.9	Pacific Ocean: Southern Ocean	GO-SHIP P15S	19.895	35.53	117.2	6.55	14.27	0.03	1.18	0.314	25	97.89
P15S.13636	34495	SAMN08952995	PRJNA385736	2016-06-23	0520	-2	-168.75	7.8	Pacific Ocean: Southern Ocean	GO-SHIP P15S	29.126	35.32	196.8	1.54	1.25	0.08	0.3	0.592	181	97.07
P15S.13635	37626	SAMN08363699	PRJNA385736	2016-06-23	0520	-2	-168.75	46.6	Pacific Ocean: Southern Ocean	GO-SHIP P15S	28.972	35.37	198	1.46	1.77	0.17	0.34	0.809	152	97.07
P15S.13634	37625	SAMN08363698	PRJNA385736	2016-06-23	0520	-2	-168.75	66.6	Pacific Ocean: Southern Ocean	GO-SHIP P15S	28.732	35.4	196.5	1.63	2.1	0.24	0.37	0.884	225	97.07
P15S.13633	34643	SAMN08952789	PRJNA385736	2016-06-23	0520	-2	-168.75	87.1	Pacific Ocean: Southern Ocean	GO-SHIP P15S	28.493	35.52	181.4	1.75	2.65	0.61	0.47	0.654	235	97.07
P15S.13736	34496	SAMN08952996	PRJNA385736	2016-06-23	1231	-1.5	-168.75	7	Pacific Ocean: Southern Ocean	GO-SHIP P15S	29.053	35.3	197.2	0.26	1.19	0.09	0.29	0.825	230	97.23
P15S.13735	37632	SAMN08363705	PRJNA385736	2016-06-23	1231	-1.5	-168.75	20.5	Pacific Ocean: Southern Ocean	GO-SHIP P15S	29.058	35.32	197.4	0.25	1.22	0.09	0.29	0.65	154	97.23
P15S.13734	37631	SAMN08363704	PRJNA385736	2016-06-23	1231	-1.5	-168.75	39.9	Pacific Ocean: Southern Ocean	GO-SHIP P15S	29.064	35.33	196.9	0.25	1.29	0.11	0.3	0.717	127	97.23
P15S.13733	34644	SAMN08952790	PRJNA385736	2016-06-23	1231	-1.5	-168.75	66.9	Pacific Ocean: Southern Ocean	GO-SHIP P15S	28.492	35.53	179.2	0.67	2.88	0.76	0.49	0.752	154	97.23
P15S.13836	34497	SAMN08952997	PRJNA385736	2016-06-23	1924	-1	-168.75	5.5	Pacific Ocean: Southern Ocean	GO-SHIP P15S	28.966	35.29	191.8	0.36	1.15	0.26	0.32	0.672	42	97.63
P15S.13835	37638	SAMN08363711	PRJNA385736	2016-06-23	1924	-1	-168.75	25.5	Pacific Ocean: Southern Ocean	GO-SHIP P15S	28.97	35.29	191.6	0.32	1.21	0.26	0.31	0.756	13	97.63
P15S.13834	34645	SAMN08952791	PRJNA385736	2016-06-23	1924	-1	-168.75	51.4	Pacific Ocean: Southern Ocean	GO-SHIP P15S	28.825	35.44	184.1	0.52	2.21	0.59	0.41	0.913	12	97.63
P15S.13833	37637	SAMN08363710	PRJNA385736	2016-06-23	1924	-1	-168.75	89.5	Pacific Ocean: Southern Ocean	GO-SHIP P15S	24.097	35.67	138.4	2.15	9.24	0.24	0.82	0.478	38	97.63
P15S.13936	34498	SAMN08952998	PRJNA385736	2016-06-23	0201	-0.5	-168.74	6.1	Pacific Ocean: Southern Ocean	GO-SHIP P15S	28.57	35.31	191.4	1.89	1.84	0.36	0.35	NA	215	NA
P15S.13935	37644	SAMN08363717	PRJNA385736	2016-06-23	0201	-0.5	-168.74	30.3	Pacific Ocean: Southern Ocean	GO-SHIP P15S	28.464	35.31	189.1	1.94	2.11	0.44	0.37	NA	151	NA
P15S.13934	34646	SAMN08952792	PRJNA385736	2016-06-23	0201	-0.5	-168.74	50.5	Pacific Ocean: Southern Ocean	GO-SHIP P15S	28.15	35.34	180.6	2.12	2.88	0.72	0.44	NA	165	NA
P15S.13933	37643	SAMN08363716	PRJNA385736	2016-06-23	0201	-0.5	-168.74	85.6	Pacific Ocean: Southern Ocean	GO-SHIP P15S	25.414	35.49	142.2	3.16	7.96	0.61	0.73	NA	57	NA
P15S.14036	34499	SAMN08952999	PRJNA385736	2016-06-24	0910	0	-168.74	5.9	Pacific Ocean: Southern Ocean	GO-SHIP P15S	28.1	35.24	187.1	1.93	2.35	0.4	0.36	0.845	268	96.36
P15S.14035	37650	SAMN08363723	PRJNA385736	2016-06-24	0910	0	-168.74	19	Pacific Ocean: Southern Ocean	GO-SHIP P15S	28.114	35.24	186.8	1.94	2.44	0.4	0.37	0.794	376	96.36
P15S.14034	37649	SAMN08363722	PRJNA385736	2016-06-24	0910	0	-168.74	39.4	Pacific Ocean: Southern Ocean	GO-SHIP P15S	28.063	35.22	182.3	2.03	2.74	0.43	0.39	0.871	211	96.36
P15S.14033	34647	SAMN08952793	PRJNA385736	2016-06-24	0910	0	-168.74	65.2	Pacific Ocean: Southern Ocean	GO-SHIP P15S	27.066	35.18	159.1	2.93	5.31	0.47	0.52	1.14	123	96.36
