# Supplementary material for: Oceanographic Fronts Shape Phaeocystis Assemblages: A High-Resolution 18S rRNA Gene Survey From the Ice-Edge to the Equator of the South Pacific
Source: Front Microbiol. 2020 Aug 6;11:1847. doi: 10.3389/fmicb.2020.01847 (PMC7424020; doi:10.3389/fmicb.2020.01847)
Supplement: Supplementary file 1 [file Data_Sheet_1.zip › 560928_Sow_AuthorsProof_SuppMat_28072020/SupplementaryTableS6_Apr2020.xlsx]

## Sheet: Supp.Table_6
Supplementary Table S6: List of Phaeocystis zOTUs within this study that were below the 0.01 %-20 % abundance-ubiquity (Ab-Ub) threshold.
No.	zOTU Id	Taxonomy	Proportion out of Total Phaeocystis sequences (%)	Proportion out of Total 18S rRNA gene sequences (%)
1	zOTU_21220	P. antarctica	0.023	0.000416667
2	zOTU_32793	P. antarctica	0.022	0.000393939
3	zOTU_32794	P. antarctica	0.013	0.000227273
4	zOTU_21219	P. antarctica	0.012	0.000219697
5	zOTU_62413	P. antarctica	0.091	0.00164394
6	zOTU_62414	P. antarctica	0.011	0.00019697
7	zOTU_21211	P. antarctica	0.008	0.000143939
8	zOTU_37776	P. antarctica	0.003	4.54545e-05
9	zOTU_21215	P. antarctica	0.001	2.27273e-05
10	zOTU_72715	P. globosa	0.15	0.003
11	zOTU_32730	P. globosa	0.001	1.51515e-05
12	zOTU_4754	P. globosa	0.0004	7.57576e-06
13	zOTU_4755	P. globosa	0.02	0.000359596
14	zOTU_4756	P. globosa	0.036	0.000643939
15	zOTU_72714	P. globosa	0.031	0.000560606
16	zOTU_72717	P. globosa	0.012	0.000219697
17	zOTU_72718	P. globosa	0.005	9.09091e-05
18	zOTU_72719	P. globosa	0.006	0.000113636
19	zOTU_21191	P. jahnii	0.001	2.27273e-05
20	zOTU_21224	P. pouchetii	0.084	0.00151263
21	zOTU_20573	Phaeocystis sp.	0.0004	7.57576e-06
22	zOTU_20650	Phaeocystis sp.	0.001	2.27273e-05
23	zOTU_20708	Phaeocystis sp.	0.001	1.51515e-05
24	zOTU_21081	Phaeocystis sp.	0.006	0.000113636
25	zOTU_21113	Phaeocystis sp.	0.018	0.000318182
26	zOTU_21114	Phaeocystis sp.	0.002	3.78788e-05
27	zOTU_21121	Phaeocystis sp.	0.028	0.0005
28	zOTU_21122	Phaeocystis sp.	0.001	2.27273e-05
29	zOTU_21125	Phaeocystis sp.	0.005	8.33333e-05
30	zOTU_21126	Phaeocystis sp.	0.003	4.54545e-05
31	zOTU_21127	Phaeocystis sp.	0.01	0.000174242
32	zOTU_21130	Phaeocystis sp.	0.014	0.000257576
33	zOTU_21131	Phaeocystis sp.	0.01	0.000174242
34	zOTU_21132	Phaeocystis sp.	0.014	0.000257576
35	zOTU_21134	Phaeocystis sp.	0.373	0.007
36	zOTU_21135	Phaeocystis sp.	0.0004	7.57576e-06
37	zOTU_21136	Phaeocystis sp.	1.29	0.023
38	zOTU_21137	Phaeocystis sp.	0.002	3.78788e-05
39	zOTU_21139	Phaeocystis sp.	0.004	6.81818e-05
40	zOTU_21140	Phaeocystis sp.	0.008	0.000143939
41	zOTU_21141	Phaeocystis sp.	0.024	0.000435354
42	zOTU_21142	Phaeocystis sp.	0.003	5.30303e-05
43	zOTU_21147	Phaeocystis sp.	0.086	0.00156566
44	zOTU_21161	Phaeocystis sp.	0.0004	7.57576e-06
45	zOTU_21162	Phaeocystis sp.	0.006	0.000112121
46	zOTU_21163	Phaeocystis sp.	0.001	1.51515e-05
47	zOTU_21164	Phaeocystis sp.	0.005	8.33333e-05
48	zOTU_21165	Phaeocystis sp.	0.019	0.00034596
49	zOTU_21166	Phaeocystis sp.	0.009	0.000161616
50	zOTU_21170	Phaeocystis sp.	0.013	0.000234848
51	zOTU_21171	Phaeocystis sp.	0.016	0.000285354
52	zOTU_21172	Phaeocystis sp.	0.016	0.000286364
53	zOTU_21173	Phaeocystis sp.	0.011	0.00019697
54	zOTU_21174	Phaeocystis sp.	0.001	2.12121e-05
55	zOTU_21178	Phaeocystis sp.	0.003	5.30303e-05
56	zOTU_21183	Phaeocystis sp.	0.002	3.28283e-05
57	zOTU_21194	Phaeocystis sp.	0.0004	7.57576e-06
58	zOTU_21195	Phaeocystis sp.	0.003	5.30303e-05
59	zOTU_21214	Phaeocystis sp.	0.028	0.000511616
60	zOTU_62408	Phaeocystis sp.	0.001	1.51515e-05
61	zOTU_62409	Phaeocystis sp.	0.008	0.000146465
62	zOTU_62411	Phaeocystis sp.	0.006	0.000106061
63	zOTU_72716	Phaeocystis sp.	0.003	4.54545e-05
