# Supplementary material for: Oceanographic Fronts Shape Phaeocystis Assemblages: A High-Resolution 18S rRNA Gene Survey From the Ice-Edge to the Equator of the South Pacific
Source: Front Microbiol. 2020 Aug 6;11:1847. doi: 10.3389/fmicb.2020.01847 (PMC7424020; doi:10.3389/fmicb.2020.01847)
Supplement: Supplementary file 1 [file Data_Sheet_1.zip › 560928_Sow_AuthorsProof_SuppMat_28072020/SupplementaryTableS2_Revision1_02Jul2020.xlsx]

## Sheet: SupplementaryTable2
Supplementary Table S2: List of stations, their respective oceanic zones and alpha-diversity indices calculated
from average zOTU relative abundance values of the four depths per station.
Station/CTD No.	Latitude (decimal degrees)	Oceanic Zone	All Phaeocystis zOTUs			Phaeocystis zOTUs above Ab-Ub threshold
			Average Phaeocystis Relative Abundance	Richness	Good's Coverage, C = 1-(n1/N)	Average Phaeocystis Relative Abundance	Richness	Good's Coverage, C = 1-(n1/N)
2	-66.3	AZ-SPR	622.75	8	0.997	574.25	4	0.998255
3	-65.7	AZ-SPR	1193.75	10	0.998	1127.25	5	1
4	-65	AZ-SPR	1863	11	1	1759	5	1
5	-64.5	AZ-SPR	2259.25	12	0.999	2128	5	1
6	-64	AZ-SPR	2375.25	12	0.998	2234.25	6	0.999552
8	-63	AZ-SPR	2036.25	15	0.999	1897.75	6	0.999472
9	-62.5	AZ-SPR	1581	13	0.999	1471.75	6	1
11	-62	AZ-SPR	2123.25	13	1	1993.5	5	1
12	-61.5	AZ-SPR	1819.5	10	0.999	1758	4	1
13	-61	AZ-SPR	2031.25	10	1	2005.5	5	1
15	-60	PFZ	2081	19	0.999	2045.75	7	0.999511
17	-59	PFZ	1035.75	14	0.998	1024.75	6	0.999022
19	-58	PFZ	1671	15	0.999	1661.25	7	0.999397
20	-57.5	PFZ	1635.75	12	0.999	1624	5	0.999383
21	-57	PFZ	1290.5	12	0.998	1282.75	6	0.999219
22	-56.5	PFZ	1351.5	11	0.997	1342.5	6	0.998509
23	-56	PFZ	1223.25	14	0.996	1212.75	7	0.999174
24	-55.5	PFZ	1250	13	0.998	1241.5	7	0.998386
25	-55	SAZ-S	1665.5	12	0.998	1662.5	8	0.998795
26	-54.5	SAZ-S	1365.25	15	0.998	1361.75	10	0.999263
27	-54	SAZ-S	692.5	15	0.997	691.25	13	0.99854
28	-53.5	SAZ-M	1100	15	0.997	1098.25	13	0.998168
29	-53	SAZ-M	1742	14	0.999	1741.25	12	0.999424
30	-52.5	SAZ-M	1103	13	0.999	1102	11	0.999089
31	-52	SAZ-M	1198.25	15	0.997	1197.75	14	0.997485
32	-51.5	SAZ-M	1022.5	17	0.998	1018	15	0.998026
33	-51	SAZ-M	1333.75	17	0.997	1332.25	14	0.997741
34	-50.5	SAZ-M	998	16	0.999	989	14	0.998985
35	-50	SAZ-N	647	17	0.997	639.75	15	0.996835
36	-49.5	SAZ-N	800.75	16	0.996	794.25	15	0.996203
37	-49	SAZ-N	366.75	17	0.997	361	14	0.997175
38	-48.5	SAZ-N	330.75	18	1	327	16	1
39	-48	SAZ-N	279.75	11	0.996	275	10	0.99631
40	-47.5	SAZ-N	196.75	22	0.995	192.25	19	0.994595
41	-47.1	SAZ-N	304	15	0.99	302.25	13	0.993266
42	-46.7	SAZ-N	317.25	15	0.994	314.75	12	1
43	-46.3	SAZ-N	320	16	0.984	318.5	14	0.987261
44	-45.2	SAZ-N	266.25	16	0.992	265.75	14	0.992278
45	-44.8	SAZ-N	483.25	17	0.998	482.5	15	0.997895
46	-44.5	SAZ-N	508	18	0.998	507.25	16	0.998004
47	-44.3	SAZ-N	457.75	25	0.991	448	19	0.99095
48	-44.2	STZ	269.75	27	0.989	250.5	19	0.991803
49	-42.9	STZ	194	20	0.984	182.25	16	0.988571
50	-42.8	STZ	345.75	24	0.994	317	16	0.99359
51	-42.4	STZ	189.25	23	0.972	162.75	16	0.987261
52	-42.2	STZ	149.5	22	0.993	132	16	0.992
53	-41.7	STZ	157.5	19	0.987	133	14	0.984252
54	-41.3	STZ	291.5	27	0.986	279.75	18	0.98524
55	-40.8	STZ	161	26	0.974	152.75	18	0.972603
56	-40.4	STOG	244.75	28	0.983	233.75	20	0.986667
57	-40	STOG	244.75	30	0.974	232.25	19	0.982143
58	-39.5	STOG	144.25	20	0.971	143.5	17	0.971014
59	-39.1	STOG	143.75	29	0.985	141	23	0.985075
60	-38.6	STOG	115.5	27	0.943	113	22	0.952381
61	-38.2	STOG	167.75	29	0.975	162.75	19	0.981013
62	-37.8	STOG	183.75	30	0.96	181	22	0.959538
64	-36.9	STOG	148.5	24	0.957	144.75	18	0.964029
65	-36.5	STOG	130.5	30	0.975	121.5	20	0.973913
66	-36	STOG	126.25	24	0.975	121.5	15	0.991453
67	-35.7	STOG	137	26	0.952	134	22	0.96
68	-35.3	STOG	175.333	23	0.97	171.667	19	0.96988
69	-35	STOG	132	30	0.975	128.75	22	0.975207
70	-34.5	STOG	160.5	28	0.967	155.75	22	0.973154
71	-34	STOG	113.75	29	0.942	110.25	23	0.951456
72	-33.5	STOG	104.5	25	0.968	100.75	19	0.967742
73	-33	STOG	123.5	32	0.964	114.75	23	0.971429
74	-32.5	STOG	118	31	0.924	110.75	21	0.940594
75	-32	STOG	107.25	30	0.938	104.25	23	0.938144
76	-31.5	STOG	105.5	32	0.935	100.5	23	0.945652
77	-31	STOG	99	28	0.955	96	23	0.965909
78	-30.5	STOG	99	29	0.908	91.75	21	0.940476
79	-30	STOG	124.5	26	0.913	120.25	22	0.929204
80	-29.5	STOG	115.5	23	0.942	110.5	20	0.95
81	-29	STOG	138.75	32	0.976	136.5	25	0.97619
82	-28.5	STOG	76	26	0.971	70.2	20	0.96875
84	-27.3	STOG	108.25	29	0.938	103.25	23	0.93617
85	-26.5	STOG	120	27	0.955	113	22	0.951923
86	-26	STOG	145	27	0.963	142	24	0.977273
87	-25.5	STOG	97	21	0.934	95.75	18	0.934066
88	-25	STOG	80	19	0.945	77.75	17	0.971831
89	-24.5	STOG	80.75	15	0.973	80.5	14	0.973333
90	-24	STOG	132.333	23	1	129.333	20	1
91	-23.5	STOG	63.3333	22	0.945	60	18	0.981132
92	-23	STOG	93	24	0.988	91.5	20	0.988235
93	-22.5	STOG	72.75	21	0.953	68.5	19	0.967213
94	-22	STOG	119.75	20	0.982	117.5	17	0.990991
95	-21.5	STOG	64.75	14	0.966	64.25	13	0.965517
96	-21	STOG	91.5	23	0.952	89.5	18	0.963855
97	-20.5	STOG	67.75	25	0.914	66.5	22	0.913793
98	-20	STOG	98.25	27	0.92	95.5	21	0.930233
99	-19.5	STOG	107.75	23	0.98	106.75	21	0.979798
100	-19	STOG	127	25	0.95	126	23	0.95
101	-18.5	STOG	95.5	26	0.932	94.25	24	0.942529
102	-18	STOG	88.25	22	0.926	86.5	20	0.9375
103	-17.5	STOG	120	26	0.973	113.5	22	0.971698
104	-17	STOG	115.25	25	0.954	110	19	0.961905
105	-16.5	STOG	133.333	21	0.968	125	17	0.966102
106	-16	STOG	81.5	23	0.959	77.75	19	0.971831
107	-15.5	STOG	121.25	23	0.956	114.75	17	0.972477
108	-15	STOG	123.75	20	0.957	120	16	0.973451
109	-14.7	STOG	131.5	25	0.959	125.25	18	0.966667
110	-14.3	STOG	112.75	20	0.971	107.75	18	0.98
111	-14	STOG	79.75	18	0.973	74.5	13	0.971429
112	-13.8	STOG	122	8	0.992	115	7	0.991228
113	-13.5	STOG	191.5	11	0.995	191	9	0.994681
114	-13	STOG	136.5	11	0.993	135.75	9	0.992537
115	-12.5	STOG	119.5	10	0.966	111.25	8	0.972222
116	-12	STOG	146	10	0.986	141.5	9	0.985507
117	-11.5	STOG	152	14	0.986	148.5	11	0.986207
118	-11	STOG	202.5	12	0.99	202	10	0.98995
119	-10.5	STOG	115.5	9	0.982	113.5	8	0.981818
120	-9.9	STOG	186.75	12	0.984	185.25	9	0.989011
121	-9.5	STOG	115.25	10	0.991	114	8	0.990909
122	-9	STOG	218.25	10	0.991	217.5	9	0.990698
123	-8.5	STOG	265.5	12	0.992	264	11	0.996169
124	-8	STOG	75.5	8	0.959	75.5	8	0.958904
125	-7.5	STOG	122.5	9	0.983	122.5	9	0.983193
126	-7	STOG	146.75	11	0.979	146	10	0.979021
127	-6.5	STOG	45.75	8	0.929	45.75	8	0.928571
128	-6	STOG	147	10	0.993	146.75	9	0.993007
129	-5.5	STOG	97	8	1	97	8	1
130	-5	EQ-U	162.75	9	0.988	162.75	9	0.9875
131	-4.5	EQ-U	228.75	9	1	228.75	9	1
132	-4	EQ-U	223.25	11	1	223.25	11	1
133	-3.5	EQ-U	106.75	8	1	106	6	1
134	-3	EQ-U	275.25	9	0.996	275.25	9	0.996324
135	-2.5	EQ-U	197.75	11	0.99	197.75	11	0.989744
136	-2	EQ-U	198.25	10	0.995	198.25	10	0.994872
137	-1.5	EQ-U	166.25	7	0.988	166.25	7	0.987805
138	-1	EQ-U	26.25	5	0.96	26.25	5	0.96
139	-0.5	EQ-U	147	11	0.993	146.75	10	0.993007
140	0	EQ-U	244.5	11	0.988	244.25	10	0.987552
